# Supplementary material for: 3-(1,2-Diphenyl­ethen­yl)-2-phenyl-1H-indole
Source: Acta Crystallogr Sect E Struct Rep Online. 2010 Oct 9;66(Pt 11):o2745. doi: 10.1107/S1600536810039309 (PMC3009176; doi:10.1107/S1600536810039309)
Supplement: Supplementary file 2 [file e-66-o2745-Isup2.hkl]

#
# h,k,l, Fc-squared, Fo-squared, sigma(Fo-squared) and status flag
#
data_I
_shelx_title ' new in P2(1)/c'
_shelx_refln_list_code          4
_shelx_F_calc_maximum      174.51
_exptl_crystal_F_000       784.00
_reflns_d_resolution_high  0.7480
 
loop_
 _symmetry_equiv_pos_as_xyz
 'x, y, z'
 '-x, y+1/2, -z+1/2'
 '-x, -y, -z'
 'x, -y-1/2, z-1/2'
 
_cell_length_a    11.4227
_cell_length_b     8.6998
_cell_length_c    20.6203
_cell_angle_alpha  90.000
_cell_angle_beta   94.413
_cell_angle_gamma  90.000
 
_shelx_F_squared_multiplier     1.000
 
loop_
 _refln_index_h
 _refln_index_k
 _refln_index_l
 _refln_F_squared_calc
 _refln_F_squared_meas
 _refln_F_squared_sigma
 _refln_observed_status
   2   0   0     1969.61     1972.87     50.76 o
   3   0   0        4.24       21.05      7.94 o
   4   0   0     2741.45     2517.62     68.29 o
   5   0   0      502.88      454.52     15.46 o
   6   0   0     1782.27     2015.04     55.12 o
   7   0   0      189.83      241.09     12.09 o
   8   0   0      544.38      543.64     20.06 o
  10   0   0      312.64      335.07     29.99 o
  11   0   0      214.18      260.54     28.72 o
  12   0   0       71.72      109.74     25.04 o
  13   0   0       17.91       14.87     19.97 o
  14   0   0        1.30        6.40     22.20 o
  15   0   0        9.35      -16.01     21.61 o
   1   1   0     3445.63     3753.89     47.52 o
   2   1   0     1775.46     1485.69     18.41 o
   3   1   0      117.07      134.48      7.91 o
   4   1   0     1225.48     1454.82     21.27 o
   5   1   0        4.74        5.91      3.02 o
   6   1   0       77.34       97.89      5.89 o
   7   1   0       39.10       68.19      9.30 o
   8   1   0       10.33        4.18      6.63 o
   9   1   0      147.95      126.51     11.19 o
  10   1   0       82.41       81.45     11.55 o
  11   1   0       53.25       48.19     19.29 o
  12   1   0       24.41       37.11     14.43 o
  13   1   0        0.97       35.24     15.30 o
  14   1   0        1.05       -3.26     15.33 o
  15   1   0        8.46       38.55     22.13 o
   0   2   0    30453.29    30820.18    432.97 o
   1   2   0     4668.73     4567.82     48.18 o
   2   2   0       11.84       18.64      5.05 o
   3   2   0      519.73      559.00      8.89 o
   4   2   0      757.18      635.08     11.17 o
   5   2   0      127.50      108.05     10.39 o
   6   2   0      282.22      321.59     16.71 o
   7   2   0        8.66        0.81      4.57 o
   8   2   0        0.36        8.94      3.92 o
   9   2   0       13.66        1.61     11.62 o
  10   2   0      276.59      254.87     19.54 o
  11   2   0        2.99      -14.62     14.62 o
  12   2   0      109.01      100.44     25.32 o
  13   2   0        6.09        0.44     25.55 o
  14   2   0        0.87       -0.06     19.78 o
   1   3   0      632.61      633.04     12.71 o
   2   3   0       89.12       95.98      4.86 o
   3   3   0        0.03       -3.09      3.09 o
   4   3   0      572.92      693.21     11.34 o
   5   3   0       83.95      104.88      9.14 o
   6   3   0        5.94       -0.86      4.38 o
   7   3   0       13.10        7.88      4.19 o
   8   3   0       10.95        7.61      3.34 o
   9   3   0        1.76       11.99      5.37 o
  10   3   0       11.61       18.14      7.93 o
  11   3   0       23.10       59.66     21.58 o
  12   3   0        0.02       22.88     19.38 o
  13   3   0       10.92       18.64     18.50 o
  14   3   0        3.68        2.68     16.82 o
   0   4   0      135.03      182.22      8.82 o
   1   4   0      656.15      548.96      9.64 o
   2   4   0     1082.61     1146.83     17.46 o
   3   4   0      736.33      662.83     13.84 o
   4   4   0      142.95      152.20      5.93 o
   5   4   0       21.22       16.22      3.85 o
   6   4   0        0.77       -3.21      5.24 o
   7   4   0        5.16       -4.10      5.42 o
   8   4   0        6.06        0.05      5.93 o
   9   4   0        4.97        1.92      6.24 o
  10   4   0       12.25        2.41      9.11 o
  11   4   0        8.43       15.05     18.27 o
  12   4   0        0.88       29.77     21.08 o
  13   4   0        3.19       -9.71     20.28 o
  14   4   0        0.21       47.20     27.39 o
   1   5   0     1285.04     1316.65     17.70 o
   2   5   0      273.08      265.02      8.32 o
   3   5   0      139.91      127.47      7.57 o
   4   5   0      165.40      126.01      7.61 o
   5   5   0       70.26       66.57      5.29 o
   6   5   0        7.05        0.25      6.35 o
   7   5   0      127.73      135.76     10.11 o
   8   5   0        0.10        0.33      6.81 o
   9   5   0        5.08        7.45      8.05 o
  10   5   0       58.54       62.12     12.92 o
  11   5   0       17.00       11.91     12.83 o
  12   5   0        1.24       37.68     22.78 o
  13   5   0        8.70        5.72     22.41 o
   0   6   0        4.88        2.80      5.06 o
   1   6   0      143.95      158.31     13.06 o
   2   6   0       39.46       37.76      6.79 o
   3   6   0       66.97       62.62      6.64 o
   4   6   0       23.46       31.35      7.80 o
   5   6   0      123.92      103.04      9.97 o
   6   6   0        7.20        8.67      7.71 o
   7   6   0       12.31        2.85     11.46 o
   8   6   0       19.43       13.32      9.16 o
   9   6   0       11.23       19.38     12.09 o
  10   6   0        0.03       -1.28     12.60 o
  11   6   0        7.33        6.60     14.33 o
  12   6   0        5.19       29.55     24.45 o
  13   6   0        7.92        0.65     24.70 o
   1   7   0        0.42       10.34      6.44 o
   2   7   0        5.45       10.10     10.79 o
   3   7   0       71.86       60.43     16.06 o
   4   7   0        2.45       16.92     14.89 o
   5   7   0       37.19       28.14     10.11 o
   6   7   0       28.39       38.72     10.63 o
   7   7   0        5.89       21.09     10.31 o
   8   7   0        4.69       10.98     10.13 o
   9   7   0        7.29       20.00     14.12 o
  10   7   0        1.57      -13.88     13.88 o
  11   7   0        0.46       -9.24     16.45 o
  12   7   0        2.28      -20.43     20.43 o
   0   8   0      124.30      104.95     24.39 o
   1   8   0        0.01       -7.94     11.94 o
   2   8   0        1.56        0.29     11.92 o
   3   8   0        9.55       24.44     13.59 o
   4   8   0       10.55       28.79     14.45 o
   5   8   0        9.80        9.14     10.17 o
   6   8   0       29.63       17.71     11.02 o
   7   8   0        0.15       -5.98      9.98 o
   8   8   0        1.23       -1.70     12.95 o
   9   8   0        6.99      -13.23     25.13 o
  10   8   0        1.82       -3.16     21.27 o
  11   8   0        0.41        0.37     19.38 o
   1   9   0        0.34        1.54     13.54 o
   2   9   0       18.84       18.93     14.83 o
   3   9   0        0.01       29.21     15.35 o
   4   9   0       25.88       10.63     20.06 o
   5   9   0        7.61       17.94     14.78 o
   6   9   0        0.29        8.79     14.91 o
   7   9   0        5.83        5.17     14.96 o
   8   9   0        0.40       -8.34     15.30 o
   9   9   0        0.41      -17.19     17.19 o
   0  10   0        7.29       -8.32     21.36 o
   1  10   0        0.39       18.49     16.56 o
   2  10   0        0.23       20.12     15.92 o
   3  10   0       11.47        1.63     15.48 o
   4  10   0        3.83      -15.55     15.55 o
   5  10   0        0.10       13.04     17.87 o
   6  10   0        0.57       18.83     28.10 o
   1  11   0        4.05       24.48     24.92 o
   2  11   0        5.13       -9.64     23.93 o
   3  11   0        0.82       55.33     29.40 o
   4  11   0        3.44       55.27     30.79 o
 -15   1   1        0.02      -12.99     31.25 o
 -14   1   1        2.89       -0.91     14.18 o
 -13   1   1        1.23       -4.12     18.67 o
 -12   1   1        1.36       -1.50     12.42 o
 -11   1   1       14.25       31.95     13.14 o
 -10   1   1        8.05       13.90      9.25 o
  -9   1   1       59.25       70.03      9.61 o
  -8   1   1       42.72       34.51      7.68 o
  -7   1   1       21.90       16.69      6.77 o
  -6   1   1      562.35      642.02     16.04 o
  -5   1   1      319.26      354.86      8.28 o
  -4   1   1       23.80       31.43      3.20 o
  -3   1   1     1389.44     1576.95     21.60 o
  -2   1   1     2076.06     2328.19     18.42 o
  -1   1   1        6.36       -1.09      1.09 o
   0   1   1     3543.51     3771.78     43.35 o
   1   1   1       14.29        3.52      1.89 o
   2   1   1        9.73       25.47      4.40 o
   4   1   1      246.67      291.55     15.07 o
   5   1   1      178.57      198.80      7.83 o
   6   1   1      200.65      201.68     13.39 o
   7   1   1      285.94      289.84     16.75 o
   8   1   1       80.72       60.13     10.20 o
   9   1   1       96.42      116.73     12.98 o
  10   1   1        1.49        8.38     10.63 o
  11   1   1       16.99       24.39     18.89 o
  12   1   1        0.56        6.74     18.05 o
  13   1   1       10.17       41.39     15.54 o
  14   1   1        0.58        2.90     17.23 o
  15   1   1        0.97        2.53     30.77 o
 -15   2   1        6.57       16.33     20.39 o
 -14   2   1        6.18       12.22     15.87 o
 -13   2   1        5.64       20.41     14.15 o
 -12   2   1        1.58       13.58     17.48 o
 -11   2   1        0.02        3.99     14.96 o
 -10   2   1       11.71        5.36     10.73 o
  -9   2   1       58.83       62.33     14.96 o
  -8   2   1        1.53       -3.60      3.60 o
  -7   2   1       85.23      134.51     10.95 o
  -6   2   1     1230.82     1264.78     21.06 o
  -5   2   1      543.66      512.65     11.34 o
  -4   2   1      105.05      124.89      4.06 o
  -3   2   1     1687.23     1625.62     16.03 o
  -2   2   1     8568.36     8346.79     68.12 o
  -1   2   1     7183.33     7053.54     61.73 o
   0   2   1     3877.98     3668.81     35.78 o
   1   2   1     6931.47     6411.48     66.27 o
   2   2   1      293.17      292.81      6.01 o
   3   2   1        2.16       -2.81      2.81 o
   4   2   1      838.11      850.03     17.92 o
   5   2   1       18.66       26.33      3.87 o
   6   2   1      448.70      416.49     11.93 o
   7   2   1        1.82        4.07      3.95 o
   8   2   1        2.85        9.44      5.27 o
   9   2   1       56.94       52.74     10.86 o
  10   2   1      103.30      117.34     14.16 o
  11   2   1       51.57       25.97     19.01 o
  12   2   1       15.21       25.66     21.52 o
  13   2   1        0.06        8.25     21.45 o
  14   2   1        4.16       20.91     17.82 o
 -14   3   1        1.49        9.98     19.18 o
 -13   3   1        0.15        4.13     14.66 o
 -12   3   1        2.46       12.33     13.04 o
 -11   3   1       44.38       83.53     22.07 o
 -10   3   1       52.28       92.62     20.90 o
  -9   3   1      138.76      115.97      7.98 o
  -8   3   1       35.37       18.55      6.19 o
  -7   3   1       81.21       77.10      7.20 o
  -6   3   1       11.65       17.50      4.36 o
  -5   3   1       23.15       19.33      3.65 o
  -4   3   1      101.12      125.90      5.07 o
  -3   3   1     2348.82     2233.90     22.54 o
  -2   3   1     2257.55     2092.44     21.28 o
  -1   3   1      360.80      348.69      7.83 o
   0   3   1     1413.15     1368.93     14.63 o
   1   3   1      909.45      920.95     13.52 o
   2   3   1       64.14       37.08      4.21 o
   3   3   1       29.47       24.48      3.23 o
   4   3   1      326.34      353.75      8.98 o
   5   3   1      584.06      664.13     15.95 o
   6   3   1      141.07      127.22      7.12 o
   7   3   1        0.32       -0.53      4.20 o
   8   3   1      118.46      140.85      7.79 o
   9   3   1        0.50       10.75      8.90 o
  10   3   1       18.52       24.24      8.07 o
  11   3   1       46.34       36.08     20.53 o
  12   3   1       20.90       17.43     21.08 o
  13   3   1       35.37       64.18     25.26 o
  14   3   1        2.07        6.67     25.74 o
 -14   4   1        0.44        1.98     22.97 o
 -13   4   1        1.59        6.17     15.97 o
 -12   4   1        0.24       44.89     21.42 o
 -11   4   1        0.86      -12.55     16.60 o
 -10   4   1        0.21       -4.95      8.65 o
  -9   4   1       13.32       10.34      6.30 o
  -8   4   1       81.26       97.10      8.87 o
  -7   4   1        0.48        0.33      5.49 o
  -6   4   1      282.35      325.55     14.39 o
  -5   4   1        8.97        9.70      3.78 o
  -4   4   1      904.17      909.04     14.51 o
  -3   4   1       46.76       44.60      4.04 o
  -2   4   1     1046.14      991.86     14.34 o
  -1   4   1     2041.19     2023.37     23.00 o
   0   4   1      122.97      132.41      4.53 o
   1   4   1       69.45       61.50      4.70 o
   2   4   1      281.75      262.07      8.17 o
   3   4   1        3.63       -3.98      3.98 o
   4   4   1        3.52        9.59      3.43 o
   5   4   1       44.40       42.35      4.95 o
   6   4   1       63.48       62.94      6.89 o
   7   4   1        0.28        1.28      5.26 o
   8   4   1        5.25       -1.30      8.18 o
   9   4   1       84.82       80.14      8.08 o
  10   4   1        0.28       -4.54     19.58 o
  11   4   1       13.96       21.11     19.26 o
  12   4   1        0.15       34.00     21.64 o
  13   4   1        4.01        2.04     21.82 o
  14   4   1        3.49       29.40     25.72 o
 -13   5   1        0.38       -6.34     23.90 o
 -12   5   1        0.82        7.39     21.89 o
 -11   5   1        9.55       16.25     12.42 o
 -10   5   1        4.96        5.95     20.46 o
  -9   5   1        8.74       11.84      8.23 o
  -8   5   1       23.32       35.25      8.10 o
  -7   5   1       28.97       26.65      7.62 o
  -6   5   1        8.75        2.46      5.13 o
  -5   5   1        0.18       -4.53      4.70 o
  -4   5   1       38.81       38.65      5.75 o
  -3   5   1       52.56       56.58      6.18 o
  -2   5   1      356.64      340.53      8.20 o
  -1   5   1       27.85       29.08      4.42 o
   0   5   1       42.35       48.57      4.13 o
   1   5   1      206.18      243.88     11.12 o
   2   5   1      228.75      249.43      9.56 o
   3   5   1       21.98       22.74      5.37 o
   4   5   1       15.41       17.52      5.20 o
   5   5   1       64.87       60.98      5.81 o
   6   5   1       51.55       49.28      6.18 o
   7   5   1       28.91       22.70      7.38 o
   8   5   1       18.13       32.86      7.98 o
   9   5   1       25.09       28.74      9.30 o
  10   5   1        0.05       -9.65      9.65 o
  11   5   1        1.69       -5.36     11.90 o
  12   5   1        8.45        7.36     21.42 o
  13   5   1       21.43       42.04     25.72 o
 -13   6   1        1.08      -11.41     25.53 o
 -12   6   1        0.23       35.15     23.06 o
 -11   6   1        0.29       -5.28     13.36 o
 -10   6   1        5.41       -5.68     19.32 o
  -9   6   1        5.36       14.56     22.27 o
  -8   6   1        0.05       -8.19      8.19 o
  -7   6   1       96.85       94.90     10.50 o
  -6   6   1      245.91      238.86     19.50 o
  -5   6   1       18.87        7.72      7.31 o
  -4   6   1       10.41        7.15      6.98 o
  -3   6   1       46.92       53.93      6.21 o
  -2   6   1       40.71       34.58      6.57 o
  -1   6   1      494.97      580.06     16.66 o
   0   6   1      113.02      133.31     11.97 o
   1   6   1        3.86       -3.23      9.14 o
   2   6   1        0.20        1.99      4.98 o
   3   6   1      114.09      134.16     12.69 o
   4   6   1        0.01        3.76      6.81 o
   5   6   1       30.51       39.80      8.26 o
   6   6   1        7.96        6.63      7.39 o
   7   6   1       20.19       28.23      8.61 o
   8   6   1       25.54       16.30      9.11 o
   9   6   1        2.37       20.76     12.12 o
  10   6   1        9.87       -1.71     22.18 o
  11   6   1        3.82       -1.07     14.34 o
  12   6   1        3.42       -6.71     19.57 o
 -12   7   1        2.10       19.14     22.81 o
 -11   7   1        3.22      -14.61     16.78 o
 -10   7   1        0.09        0.45     14.36 o
  -9   7   1        2.66       -4.46     12.90 o
  -8   7   1        0.01        4.98      9.55 o
  -7   7   1       26.80       35.62     10.41 o
  -6   7   1        1.16       -8.87      8.87 o
  -5   7   1       76.53       57.11     11.05 o
  -4   7   1       82.71       90.96     11.83 o
  -3   7   1       87.76       98.35      9.95 o
  -2   7   1       34.55       50.30      8.64 o
  -1   7   1        2.32        6.00      6.32 o
   0   7   1       59.35       71.07      7.08 o
   1   7   1        1.50       -7.05      7.05 o
   2   7   1        0.77        0.83     11.09 o
   3   7   1       54.22       42.13      9.37 o
   4   7   1       82.44       80.49     11.30 o
   5   7   1       68.06       68.28     11.35 o
   6   7   1      160.58      171.65     14.59 o
   7   7   1       10.89       19.67     10.13 o
   8   7   1        0.01        3.97     10.03 o
   9   7   1        5.15       21.04     13.42 o
  10   7   1        1.89        2.13     14.94 o
  11   7   1        1.00       26.21     18.77 o
  12   7   1        4.97       10.60     23.40 o
 -11   8   1        0.10       -9.95     18.74 o
 -10   8   1        2.57       -1.94     16.34 o
  -9   8   1        2.63       -1.10     18.18 o
  -8   8   1        1.05       -9.22     12.54 o
  -7   8   1        0.14       -9.96      9.96 o
  -6   8   1        4.86        5.24     10.20 o
  -5   8   1        6.30       20.61     13.99 o
  -4   8   1       73.98      100.20     17.04 o
  -3   8   1        2.81        9.36     16.77 o
  -2   8   1      105.44      113.17     17.38 o
  -1   8   1       13.48        8.83     12.74 o
   0   8   1        0.01        6.72     12.28 o
   1   8   1       12.15       29.56     13.69 o
   2   8   1        3.75        2.39     11.88 o
   3   8   1       99.98       72.83     16.14 o
   4   8   1       73.41       83.70     12.54 o
   5   8   1       11.77       12.61     10.39 o
   6   8   1        0.42        6.49     10.46 o
   7   8   1        4.02       -2.48     10.37 o
   8   8   1        3.14        5.39     12.53 o
   9   8   1       12.68       24.26     16.24 o
  10   8   1        0.08       -2.11     21.24 o
  -9   9   1        0.07      -19.07     19.07 o
  -8   9   1        1.90       -8.74     14.99 o
  -7   9   1        3.06        8.59     22.57 o
  -6   9   1        3.74       16.74     17.51 o
  -5   9   1       22.64       33.76     20.97 o
  -4   9   1        0.00       -4.98     14.22 o
  -3   9   1        2.70       -0.70     24.08 o
  -2   9   1        3.93       -4.07     15.15 o
  -1   9   1        7.61       10.09     14.28 o
   0   9   1        7.44       19.26     14.29 o
   1   9   1        2.88        0.89     12.82 o
   2   9   1        8.04        5.02     14.37 o
   3   9   1        3.77        2.93     13.78 o
   4   9   1        0.21        3.73     14.17 o
   5   9   1       14.29       33.21     20.79 o
   6   9   1        8.44        1.57     11.91 o
   7   9   1        9.08        3.86     14.64 o
   8   9   1        0.00       -4.35     14.73 o
   9   9   1        0.18      -17.81     19.85 o
  -6  10   1        1.40      -16.51     23.59 o
  -5  10   1        0.13        3.45     19.17 o
  -4  10   1        2.15        4.49     26.91 o
  -3  10   1        0.02        6.94     16.21 o
  -2  10   1        0.16      -14.20     14.20 o
  -1  10   1        0.03       -7.09     15.64 o
   0  10   1        1.46      -14.86     14.86 o
   1  10   1        0.18        6.34     15.50 o
   2  10   1        0.52       20.45     16.28 o
   3  10   1        1.84       25.97     16.70 o
   4  10   1        0.00        6.62     16.56 o
   5  10   1        1.41        6.81     17.11 o
   6  10   1        0.04      -17.00     25.69 o
  -4  11   1        0.25       35.43     28.53 o
  -3  11   1        0.05       27.33     28.47 o
  -2  11   1        3.34      -24.02     24.02 o
  -1  11   1        0.10       32.49     25.23 o
   1  11   1        1.44       10.88     23.49 o
   2  11   1        2.25       23.12     24.98 o
   3  11   1        4.82       39.82     29.06 o
   4  11   1        5.00        8.04     25.84 o
 -15   0   2        1.04       62.88     27.20 o
 -14   0   2        1.58       16.48     19.01 o
 -13   0   2        3.83       22.29     19.51 o
 -12   0   2       20.77       72.34     21.39 o
 -11   0   2      472.92      408.30     33.97 o
 -10   0   2       30.04       17.62     15.61 o
  -9   0   2      141.95      158.80     21.05 o
  -8   0   2      105.62      131.81     17.59 o
  -7   0   2       38.94       28.13     11.13 o
  -6   0   2     1001.33     1026.00     24.48 o
  -5   0   2      114.34       87.13      6.39 o
  -4   0   2     2028.42     1836.82     30.16 o
  -3   0   2      113.61      121.17      3.67 o
  -2   0   2     8278.50     8375.59     82.80 o
  -1   0   2     4463.79     4210.85     73.82 o
   2   0   2    28671.30    28935.34    931.40 o
   3   0   2      652.50      798.63     21.96 o
   4   0   2      178.62      126.74      8.44 o
   5   0   2      290.13      297.20     12.80 o
   6   0   2        0.06        3.00      5.19 o
   7   0   2       22.77       48.10      7.05 o
   8   0   2       67.20       55.27      8.16 o
   9   0   2       51.18       47.61      8.16 o
  13   0   2        3.62        9.58     21.45 o
  14   0   2        0.00       -6.77     24.08 o
  15   0   2       24.02       71.50     32.06 o
 -15   1   2        6.46       20.48     16.86 o
 -14   1   2       27.99       24.41     15.22 o
 -13   1   2        9.63       16.43     12.44 o
 -12   1   2        3.29       11.25     12.01 o
 -11   1   2        0.47       -3.72     10.70 o
 -10   1   2      236.61      252.74     13.61 o
  -9   1   2      140.83      160.05     16.35 o
  -8   1   2        1.02        3.35      6.44 o
  -7   1   2       30.95       50.18      8.78 o
  -6   1   2     1901.93     1737.86     22.66 o
  -5   1   2      715.61      795.06     11.35 o
  -4   1   2       26.62       32.13      2.87 o
  -3   1   2      725.28      842.18      8.39 o
  -2   1   2    23109.52    24531.21    169.76 o
  -1   1   2      183.46      204.30      3.20 o
   0   1   2     4236.23     4346.74    109.33 o
   1   1   2       31.65       72.36      4.02 o
   2   1   2      891.77     1061.79     28.75 o
   3   1   2      339.34      328.53     10.13 o
   4   1   2     1075.05      915.52     69.64 o
   5   1   2      530.68      492.49     10.64 o
   6   1   2       71.15       74.79      6.16 o
   7   1   2       96.25       99.85     10.88 o
   8   1   2       79.57       73.02     10.48 o
   9   1   2        0.20       -4.33      8.35 o
  10   1   2      449.36      517.30     26.80 o
  11   1   2      277.45      221.65     29.40 o
  12   1   2        0.97       25.87     19.88 o
  13   1   2        6.11       -3.90     20.56 o
  14   1   2        0.00        3.17     16.27 o
  15   1   2       12.09       26.06     23.42 o
 -15   2   2        0.84        7.15     22.20 o
 -14   2   2        5.78       -2.00     14.79 o
 -13   2   2        0.49        7.52     13.43 o
 -12   2   2        0.76        2.17     11.91 o
 -11   2   2       42.53       38.58     13.04 o
 -10   2   2       93.93       98.39     14.08 o
  -9   2   2      122.20      104.21     12.12 o
  -8   2   2        3.59        4.91      4.10 o
  -7   2   2        5.82       -0.01      3.27 o
  -6   2   2        6.92       -1.68      2.69 o
  -5   2   2        5.99       13.73      3.29 o
  -4   2   2      161.66      150.79      4.39 o
  -3   2   2       57.86       48.20      2.79 o
  -2   2   2    16190.72    15636.57    118.36 o
  -1   2   2     1360.53     1148.65     12.20 o
   0   2   2     1889.53     1828.33     18.93 o
   1   2   2     1738.49     1871.26     24.21 o
   2   2   2     1728.15     1732.68     30.19 o
   3   2   2        9.10        0.53      3.94 o
   4   2   2     1026.50      869.32     18.08 o
   5   2   2       41.86       72.72      5.48 o
   6   2   2      185.11      204.66     14.57 o
   7   2   2        1.88        1.32      3.04 o
   8   2   2      119.58      124.91      6.59 o
   9   2   2       80.43       86.36     11.78 o
  10   2   2       58.26       57.66     11.95 o
  11   2   2        3.10        7.42     18.64 o
  12   2   2        6.83       25.66     21.18 o
  13   2   2        7.00       14.62     20.59 o
  14   2   2        0.85       24.24     25.63 o
 -14   3   2        1.08       -7.17     15.90 o
 -13   3   2        3.58        9.50     14.44 o
 -12   3   2        8.20      -11.90     14.16 o
 -11   3   2       31.70       32.50     13.01 o
 -10   3   2        4.00       -5.72     15.05 o
  -9   3   2       90.12       86.02      6.96 o
  -8   3   2        0.97        5.18      3.96 o
  -7   3   2        0.27       10.71      4.34 o
  -6   3   2      142.95      151.60      6.93 o
  -5   3   2      104.16      122.29      5.66 o
  -4   3   2      456.07      472.22      8.41 o
  -3   3   2     1364.44     1299.71     14.76 o
  -2   3   2       22.48       29.15      3.76 o
  -1   3   2     4968.46     5131.56     50.05 o
   0   3   2      274.93      290.50      5.68 o
   1   3   2       41.98       49.61      4.26 o
   2   3   2        3.29       -0.14      3.39 o
   3   3   2        9.04        7.11      2.95 o
   4   3   2       16.19       21.80      4.03 o
   5   3   2        1.94        0.15      3.84 o
   6   3   2        3.55       -2.88      4.39 o
   7   3   2        5.53       15.03      4.26 o
   8   3   2        3.20        1.40      2.98 o
   9   3   2        0.27       -3.84      8.00 o
  10   3   2       51.42       51.53     19.69 o
  11   3   2       61.08       33.32     19.04 o
  12   3   2       13.31       20.87     20.16 o
  13   3   2        2.25      -13.66     20.62 o
  14   3   2        0.64       31.65     24.02 o
 -14   4   2       11.26       32.64     26.15 o
 -13   4   2        2.52       -0.87     21.86 o
 -12   4   2        4.85       18.94     13.91 o
 -11   4   2       24.03       28.78     18.36 o
 -10   4   2       74.41       77.65     11.45 o
  -9   4   2        1.19        9.96      6.42 o
  -8   4   2        5.02        8.21      7.14 o
  -7   4   2        8.29       10.16      6.00 o
  -6   4   2       16.50       23.52      4.69 o
  -5   4   2      133.17      129.64      6.04 o
  -4   4   2       49.04       50.56      4.08 o
  -3   4   2      195.96      235.53      7.62 o
  -2   4   2      689.37      643.27      8.78 o
  -1   4   2       52.13       29.31      3.47 o
   0   4   2      473.82      459.91      7.35 o
   1   4   2      192.99      223.74      9.66 o
   2   4   2      219.72      197.57      7.83 o
   3   4   2      569.51      564.22     12.69 o
   4   4   2       77.48       83.53      4.74 o
   5   4   2      141.72      132.68      9.38 o
   6   4   2       91.70      103.95      7.90 o
   7   4   2       53.84       57.57      7.19 o
   8   4   2       59.75       83.61      8.23 o
   9   4   2       30.23       34.96      6.36 o
  10   4   2       74.75       91.77     12.13 o
  11   4   2       28.49       12.58     19.72 o
  12   4   2       13.69       56.91     22.16 o
  13   4   2        0.61       36.29     23.56 o
  14   4   2        3.11        5.13     25.35 o
 -13   5   2        0.79        5.16     23.93 o
 -12   5   2        0.18        5.26     21.33 o
 -11   5   2        0.25        0.37     19.75 o
 -10   5   2        0.37        6.03     11.51 o
  -9   5   2       43.22       57.56      9.94 o
  -8   5   2      188.46      195.90     17.00 o
  -7   5   2        1.20        6.29      6.98 o
  -6   5   2       87.28       93.07      8.69 o
  -5   5   2        0.87       -0.51      4.98 o
  -4   5   2       59.31       51.79      4.89 o
  -3   5   2        1.56        4.81      3.08 o
  -2   5   2      133.47      127.54      5.36 o
  -1   5   2        8.22        5.01      3.45 o
   0   5   2      657.81      732.46     13.87 o
   1   5   2      829.45      816.52     13.41 o
   2   5   2      264.04      256.96      9.72 o
   3   5   2       16.25        9.94      5.03 o
   4   5   2       32.52       39.17      5.81 o
   5   5   2        7.44        5.89      4.54 o
   6   5   2       66.52       79.15      6.69 o
   7   5   2        3.44        4.05      6.70 o
   8   5   2      116.64      113.51      9.90 o
   9   5   2       20.95       27.47     19.65 o
  10   5   2        0.65       -9.96     10.14 o
  11   5   2       20.50       24.93     30.46 o
  12   5   2       18.47       54.35     25.29 o
  13   5   2        0.94       24.85     24.95 o
 -13   6   2       11.10       19.66     27.30 o
 -12   6   2        0.00       10.20     23.49 o
 -11   6   2        3.27       10.45     14.45 o
 -10   6   2       25.94       18.44     17.62 o
  -9   6   2        9.38       19.21     12.03 o
  -8   6   2        1.78       -7.17      8.64 o
  -7   6   2        0.86        4.30      8.03 o
  -6   6   2        1.37        2.03      7.72 o
  -5   6   2       87.33       68.69      9.18 o
  -4   6   2       92.52       87.99      6.99 o
  -3   6   2        7.92       17.43      6.01 o
  -2   6   2       33.26       36.82      6.50 o
  -1   6   2       20.97       22.26      6.16 o
   0   6   2       32.68       50.64     10.92 o
   1   6   2       36.99       40.04     10.93 o
   2   6   2       11.06        6.57      6.30 o
   3   6   2      128.89      144.19     10.15 o
   4   6   2      128.37      166.57     10.94 o
   5   6   2        1.00        2.32      7.31 o
   6   6   2       58.56       31.98      8.29 o
   7   6   2      244.95      237.79     13.62 o
   8   6   2        0.02       -9.41     15.36 o
   9   6   2       33.28       25.22     12.59 o
  10   6   2       29.43       42.73     14.65 o
  11   6   2       16.53       55.73     21.79 o
  12   6   2        1.51        3.62     19.54 o
 -12   7   2        3.22        3.56     22.32 o
 -11   7   2        0.26       -7.29     16.76 o
 -10   7   2        0.10        1.25     15.75 o
  -9   7   2        1.96      -12.01     12.01 o
  -8   7   2        6.38        5.36     12.39 o
  -7   7   2        0.30        1.93      9.53 o
  -6   7   2        0.85       -8.22      9.41 o
  -5   7   2        3.51        2.29      8.82 o
  -4   7   2       18.51       21.98     12.68 o
  -3   7   2        7.35        3.76      6.91 o
  -2   7   2        0.11        4.42     10.66 o
  -1   7   2       18.85       28.15      7.58 o
   0   7   2       90.96       86.19     14.69 o
   1   7   2        5.38       -9.20      9.92 o
   2   7   2      218.60      188.60     18.09 o
   3   7   2       79.11       78.18     10.77 o
   4   7   2       41.37       54.23     10.54 o
   5   7   2      122.87      138.93     21.21 o
   6   7   2        0.00        6.71     14.33 o
   7   7   2       19.58       32.43     10.72 o
   8   7   2       10.31        0.75      9.74 o
   9   7   2        6.33       10.37     26.46 o
  10   7   2        2.34        1.17     14.66 o
  11   7   2        4.56        3.96     17.39 o
  12   7   2        0.21       -0.34     20.43 o
 -11   8   2        6.92       16.69     19.43 o
 -10   8   2        1.85        8.94     16.74 o
  -9   8   2        0.07       -5.30     14.99 o
  -8   8   2        0.85      -15.42     23.35 o
  -7   8   2        0.04       -5.52     10.02 o
  -6   8   2       18.08       38.25     18.69 o
  -5   8   2       65.49       37.88     14.99 o
  -4   8   2       65.09       65.93     16.06 o
  -3   8   2        7.19       -0.52     13.56 o
  -2   8   2        8.60        6.77     19.31 o
  -1   8   2       56.88       27.47     19.03 o
   0   8   2        5.16      -16.64     22.44 o
   1   8   2       94.83      119.43     17.20 o
   2   8   2        6.61       11.79     12.53 o
   3   8   2        8.35        5.59     12.14 o
   4   8   2       31.27       21.63     10.39 o
   5   8   2        0.82       13.12     13.75 o
   6   8   2       13.49       13.54     10.56 o
   7   8   2        0.01       -5.60      9.62 o
   8   8   2        0.35       14.08     17.33 o
   9   8   2        4.50       -3.50     20.28 o
  10   8   2        0.98        4.39     16.71 o
  -9   9   2        4.63      -18.95     18.95 o
  -8   9   2        0.50      -23.00     23.00 o
  -7   9   2        0.86       14.16     24.45 o
  -6   9   2        0.79        7.68     14.65 o
  -5   9   2        3.24        4.65     15.29 o
  -4   9   2       20.95        6.17     15.44 o
  -3   9   2        0.01        6.23     13.48 o
  -2   9   2       29.87       22.84     16.85 o
  -1   9   2       35.19       27.80     19.92 o
   0   9   2       16.64        2.19     13.44 o
   1   9   2        4.49        8.75     14.93 o
   2   9   2       34.27       29.38     15.57 o
   3   9   2        0.11       -5.43     13.67 o
   4   9   2       14.11       22.27     16.02 o
   5   9   2       12.24       24.87     15.92 o
   6   9   2        1.16      -10.67     10.67 o
   7   9   2        8.42      -13.92     13.92 o
   8   9   2        2.21       -6.16     14.81 o
   9   9   2        0.19       -5.66     21.18 o
  -6  10   2        8.85       42.13     29.03 o
  -5  10   2        0.13      -13.35     16.14 o
  -4  10   2        1.94        0.48     16.21 o
  -3  10   2        4.32        4.44     16.15 o
  -2  10   2        0.33       -4.74     14.84 o
  -1  10   2        0.19      -16.09     16.09 o
   0  10   2        0.18       10.24     16.16 o
   1  10   2       13.99       15.72     16.22 o
   2  10   2        3.27       18.26     26.11 o
   3  10   2        0.34        7.81     15.64 o
   4  10   2        0.89       -7.06     29.80 o
   5  10   2        3.29      -14.75     24.70 o
   6  10   2        1.47      -22.35     22.35 o
  -4  11   2        2.27       -1.95     26.06 o
  -3  11   2        0.19       15.64     25.69 o
  -2  11   2        0.15      -22.23     22.23 o
  -1  11   2        2.19       41.30     28.69 o
   1  11   2        0.22       12.52     26.62 o
   2  11   2        1.59       26.06     26.68 o
   3  11   2        3.22       48.01     28.75 o
   4  11   2        0.70       35.02     28.97 o
 -15   1   3        8.64       -2.55     22.35 o
 -14   1   3        2.22       17.52     15.08 o
 -13   1   3        1.18        5.26     12.52 o
 -12   1   3       15.72       25.61     12.69 o
 -11   1   3        2.17        8.09     11.90 o
 -10   1   3        0.03       -1.18     16.43 o
  -9   1   3        3.62        3.85      8.79 o
  -8   1   3        2.86        2.87      4.06 o
  -7   1   3        0.12       -1.31      2.85 o
  -6   1   3      151.98      167.10      5.10 o
  -5   1   3      782.81      673.79      8.68 o
  -4   1   3     1098.97     1107.90     11.20 o
  -3   1   3       36.35       45.40      2.15 o
  -2   1   3     7681.41     7685.51     50.37 o
  -1   1   3     1736.59     2031.66     20.90 o
   0   1   3      612.62      686.34     13.50 o
   1   1   3      109.67      139.43      5.53 o
   2   1   3      516.05      528.72     11.97 o
   3   1   3       87.16       76.91      4.82 o
   4   1   3        5.00       -1.29      1.90 o
   5   1   3        2.24        0.85      3.20 o
   6   1   3       30.48       20.67      3.58 o
   7   1   3       39.62       45.70      5.36 o
   8   1   3      101.23      129.83     13.32 o
   9   1   3      152.25      144.18     14.59 o
  10   1   3       57.24       36.88     11.75 o
  12   1   3        4.04       -3.09     18.92 o
  13   1   3        0.04       -3.49     20.59 o
  14   1   3        0.43       -4.07     16.77 o
 -15   2   3        0.36       24.72     28.52 o
 -14   2   3        0.00       21.88     14.19 o
 -13   2   3       24.18       35.26     14.55 o
 -12   2   3       31.20       40.14     13.25 o
 -11   2   3        3.29       -4.88     10.67 o
 -10   2   3        5.06        7.76      8.06 o
  -9   2   3        1.22       -1.31      8.55 o
  -8   2   3       39.59       41.50      4.13 o
  -7   2   3       33.76       48.47      4.35 o
  -6   2   3        7.71        7.09      3.35 o
  -5   2   3     1475.09     1532.50     18.14 o
  -4   2   3       25.73       30.29      2.71 o
  -3   2   3     4047.09     4052.85     31.82 o
  -2   2   3      428.20      417.83      6.85 o
  -1   2   3     2559.20     2569.07     26.55 o
   0   2   3      505.31      467.38      8.56 o
   1   2   3      291.08      270.73     15.11 o
   2   2   3        9.11        8.73      3.61 o
   3   2   3      152.94      153.68      6.38 o
   4   2   3       99.78      100.26      5.35 o
   5   2   3       92.94      103.20      7.91 o
   6   2   3      297.57      289.41      9.42 o
   7   2   3      224.73      258.15      7.85 o
   8   2   3      298.49      256.21      6.89 o
   9   2   3      402.37      440.14     27.30 o
  10   2   3       46.37       49.40     19.54 o
  11   2   3        1.47       -3.00     17.68 o
  12   2   3        0.01      -17.50     17.50 o
  13   2   3       14.50        5.63     20.74 o
  14   2   3        0.11       19.38     23.96 o
 -14   3   3        2.35      -19.29     19.29 o
 -13   3   3        1.03       12.71     18.75 o
 -12   3   3       59.34       81.12     15.40 o
 -11   3   3        2.53       14.10     11.36 o
 -10   3   3       34.60       20.88     10.73 o
  -9   3   3        8.13        7.29      5.58 o
  -8   3   3        0.35       -3.83      4.22 o
  -7   3   3        5.98        8.23      4.52 o
  -6   3   3       17.93       25.97      4.23 o
  -5   3   3      282.66      290.21     10.07 o
  -4   3   3      384.99      362.59      7.20 o
  -3   3   3      220.48      134.62      4.85 o
  -2   3   3      171.25      183.78      4.94 o
  -1   3   3      577.85      512.15      8.46 o
   0   3   3      201.02      252.79      6.03 o
   1   3   3      488.10      393.25      7.32 o
   2   3   3      386.52      336.62      8.77 o
   3   3   3      500.20      534.82     12.97 o
   4   3   3       78.36       74.48      6.07 o
   5   3   3      265.82      296.73      8.96 o
   6   3   3      147.14      128.86      6.44 o
   7   3   3       39.79       46.90      5.90 o
   8   3   3       63.58       82.38      6.85 o
   9   3   3       21.75        8.23      5.02 o
  10   3   3       15.34        9.21     17.00 o
  11   3   3       29.16       22.75     19.63 o
  12   3   3        3.91      -10.02     16.88 o
  13   3   3        4.59       -9.98     20.50 o
  14   3   3        0.00      -11.69     22.23 o
 -14   4   3        0.01       12.37     25.41 o
 -13   4   3       29.44       51.84     26.89 o
 -12   4   3        0.87       -1.76     12.21 o
 -11   4   3        1.03        3.59     14.61 o
 -10   4   3        0.94       -4.78      7.37 o
  -9   4   3       61.36       52.40      7.86 o
  -8   4   3      153.78      188.17     10.56 o
  -7   4   3      253.88      248.68     15.47 o
  -6   4   3       53.56       61.68      5.14 o
  -5   4   3      569.62      556.51     13.28 o
  -4   4   3      832.07      684.52     11.80 o
  -3   4   3      996.84      960.44     13.14 o
  -2   4   3       54.58       67.18      5.07 o
  -1   4   3      498.34      505.21      8.97 o
   0   4   3        6.85        9.28      3.46 o
   1   4   3      175.30      214.07      7.82 o
   2   4   3      720.80      685.18     14.07 o
   3   4   3      344.76      304.83      7.34 o
   4   4   3       20.15       24.69      4.46 o
   5   4   3        0.30       -2.98      4.10 o
   6   4   3       29.58       32.79      6.36 o
   7   4   3      402.56      467.76     13.11 o
   8   4   3      396.17      396.69     12.56 o
   9   4   3       24.32       30.20      7.22 o
  10   4   3       20.82       19.94      9.95 o
  11   4   3       13.43       40.65     21.11 o
  12   4   3       21.43       -8.72     19.04 o
  13   4   3        0.18       12.89     21.24 o
  14   4   3       14.45       20.34     25.04 o
 -13   5   3        8.18       27.17     25.78 o
 -12   5   3        0.27        3.68     22.47 o
 -11   5   3        6.72       -6.23     12.16 o
 -10   5   3        9.49       16.47     11.65 o
  -9   5   3        3.23       -0.68      8.30 o
  -8   5   3        1.89       -3.76      6.83 o
  -7   5   3        0.02        4.81      5.19 o
  -6   5   3       56.43       59.92      9.64 o
  -5   5   3       87.71       90.15      6.14 o
  -4   5   3       20.98       21.83      3.64 o
  -3   5   3      235.99      229.08      6.76 o
  -2   5   3       88.35      121.38      7.07 o
  -1   5   3       12.29       10.00      3.57 o
   0   5   3       60.69       56.61      7.34 o
   1   5   3        5.89       -4.62      4.62 o
   2   5   3       53.03       42.29      5.70 o
   3   5   3       32.22       33.26      5.51 o
   4   5   3       78.35       68.54      7.57 o
   5   5   3      125.82      143.00      7.91 o
   6   5   3        1.63        9.23      5.32 o
   7   5   3       82.79       83.27      9.09 o
   8   5   3       13.19        1.79      7.34 o
   9   5   3       73.18       76.06     13.60 o
  10   5   3       19.80       43.68     14.17 o
  11   5   3        0.01       10.55     12.97 o
  12   5   3        1.98       12.80     19.85 o
  13   5   3        0.27       35.06     25.23 o
 -13   6   3        1.22        8.32     25.87 o
 -12   6   3        0.55      -14.07     21.11 o
 -11   6   3        1.52       12.41     15.13 o
 -10   6   3        0.76        7.63     13.64 o
  -9   6   3        1.53        4.96     11.24 o
  -8   6   3        4.95       30.29      9.86 o
  -7   6   3       95.28      120.88     14.34 o
  -6   6   3        2.13       -2.10      7.33 o
  -5   6   3      407.94      406.37     14.92 o
  -4   6   3        1.15        8.63      7.19 o
  -3   6   3      314.96      293.51     15.48 o
  -2   6   3        2.73        2.53      3.86 o
  -1   6   3       17.95       34.26      5.15 o
   0   6   3      365.04      418.34     22.64 o
   1   6   3       12.80       19.36      6.93 o
   2   6   3       86.89      101.71     17.33 o
   3   6   3       49.78       50.68      7.94 o
   4   6   3      240.95      229.43     12.24 o
   5   6   3       51.45       60.96      8.71 o
   6   6   3       20.44       17.61      7.67 o
   7   6   3      124.86      126.91     17.66 o
   8   6   3        4.18       -1.78      8.58 o
   9   6   3        4.91      -10.07     11.39 o
  10   6   3       16.69       33.94     14.68 o
  11   6   3       13.57       19.95     15.84 o
  12   6   3        0.00       22.78     21.64 o
 -12   7   3        0.04       -7.17     20.37 o
 -11   7   3        0.00       -4.90     15.28 o
 -10   7   3        0.07       31.92     15.64 o
  -9   7   3        6.08        3.55     13.60 o
  -8   7   3        3.71       -7.15      9.24 o
  -7   7   3       15.56       19.17     10.13 o
  -6   7   3       89.24      100.14     12.56 o
  -5   7   3      133.10      112.35     16.00 o
  -4   7   3       12.71        2.81     10.94 o
  -3   7   3        0.35        0.44      6.61 o
  -2   7   3       38.99       46.67     15.81 o
  -1   7   3        0.34       -7.62      8.80 o
   0   7   3        0.29       -7.25      9.97 o
   1   7   3        0.85       -1.76     10.45 o
   2   7   3       78.79       67.45     10.07 o
   3   7   3       29.36       36.31      9.60 o
   4   7   3       26.88       23.06      9.53 o
   5   7   3       37.94       16.45      9.69 o
   6   7   3        3.50       -8.52      8.97 o
   7   7   3       17.14       17.23     10.17 o
   8   7   3       10.89       -9.19     17.65 o
   9   7   3        2.40      -19.10     35.21 o
  10   7   3       21.80       60.59     18.28 o
  11   7   3        1.69       19.56     19.05 o
 -11   8   3        0.64      -10.76     46.23 o
 -10   8   3        0.40      -15.60     15.89 o
  -9   8   3        0.01       -1.81     27.85 o
  -8   8   3        1.01      -10.50     13.18 o
  -7   8   3        4.65      -12.60     12.60 o
  -6   8   3        2.04      -12.87     12.87 o
  -5   8   3        0.08        1.74     13.12 o
  -4   8   3        9.30       10.86     13.09 o
  -3   8   3      107.79       91.13     16.44 o
  -2   8   3        9.87       -2.86     11.82 o
  -1   8   3       14.89        7.57     17.64 o
   0   8   3        0.20      -11.17     11.17 o
   1   8   3        2.24        0.64     11.86 o
   2   8   3       20.60       24.07     13.22 o
   3   8   3       62.04       74.51     11.54 o
   4   8   3       65.73       59.46     11.73 o
   5   8   3       87.10       83.98     14.69 o
   6   8   3        3.12       10.65     10.44 o
   7   8   3       11.00        5.45     10.93 o
   8   8   3        3.22       15.82     14.64 o
   9   8   3        0.29       -5.07     18.75 o
  10   8   3        2.66       28.41     24.76 o
  -8   9   3        0.38       -4.92     24.89 o
  -7   9   3        5.73       18.75     16.44 o
  -6   9   3        0.04       19.76     15.83 o
  -5   9   3       16.41       27.44     16.75 o
  -4   9   3        0.20        6.62     15.32 o
  -3   9   3        3.07        7.15     20.91 o
  -2   9   3        2.39      -12.54     12.54 o
  -1   9   3        1.56       14.85     14.20 o
   0   9   3        0.18       20.03     14.28 o
   1   9   3       22.58       38.12     15.40 o
   2   9   3        0.27       -2.22     13.08 o
   3   9   3       23.92       -2.32     29.40 o
   4   9   3        0.01       -8.83     22.80 o
   5   9   3        1.12        7.24     11.21 o
   6   9   3        1.47        7.57     11.64 o
   7   9   3        3.57       -9.55     14.83 o
   8   9   3        1.45       -8.73     14.73 o
   9   9   3        0.00      -14.93     17.31 o
  -6  10   3        3.73       -7.05     24.39 o
  -5  10   3        5.93       16.91     17.91 o
  -4  10   3        0.02      -15.26     15.26 o
  -3  10   3       10.46        7.58     16.56 o
  -2  10   3        0.10        8.30     14.99 o
  -1  10   3        2.62       12.52     24.89 o
   0  10   3        0.04       -1.51     27.40 o
   1  10   3        2.73        5.03     15.81 o
   2  10   3        0.05        7.61     16.58 o
   3  10   3        0.03        3.35     15.35 o
   4  10   3        4.12       -3.89     15.65 o
   5  10   3        0.59        0.98     16.71 o
   7  10   3        0.06      -19.01     19.01 o
  -4  11   3        1.70       29.95     28.38 o
  -3  11   3        0.00       10.17     27.48 o
  -2  11   3        2.67      -23.06     23.06 o
  -1  11   3        1.24      -23.18     23.83 o
   1  11   3        1.13       13.32     24.92 o
   2  11   3        0.46        6.31     25.10 o
   3  11   3        4.28      -10.36     24.73 o
   4  11   3        0.09        3.59     27.33 o
 -15   0   4        7.53       27.57     23.62 o
 -14   0   4        1.82       12.18     20.74 o
 -13   0   4        0.00        7.57     17.53 o
 -12   0   4        0.32       28.13     16.88 o
 -11   0   4        8.30       38.08     16.54 o
 -10   0   4      375.29      381.03     29.03 o
  -9   0   4      412.18      357.02     26.18 o
  -8   0   4      767.44      615.72     47.62 o
  -7   0   4       80.20       67.17      6.87 o
  -6   0   4     1071.19     1018.53     17.33 o
  -5   0   4      766.23      746.07     11.99 o
  -4   0   4      556.57      618.96     10.66 o
  -3   0   4        6.55        7.74      2.66 o
  -2   0   4     2590.39     2459.54     29.07 o
  -1   0   4       61.60       94.23      5.74 o
   0   0   4     7163.25     7169.43    130.36 o
   1   0   4     9328.81     8513.73    153.79 o
   2   0   4     2444.17     2314.74     45.73 o
   4   0   4     1527.62     1474.02     30.82 o
   5   0   4      173.87      121.92      7.17 o
   6   0   4     1274.72     1295.91     40.53 o
   7   0   4      141.28      124.98     11.07 o
   8   0   4      158.19      163.78     13.69 o
   9   0   4      108.21      155.96     13.79 o
  10   0   4      170.20      234.91     17.87 o
  14   0   4        0.12       14.47     24.92 o
 -15   1   4        1.20        3.43     16.32 o
 -14   1   4        0.11       10.09     14.22 o
 -13   1   4        0.00        0.16     12.45 o
 -12   1   4       30.11       36.33     12.24 o
 -11   1   4       81.90      104.80     14.37 o
 -10   1   4       18.88       10.46     11.33 o
  -9   1   4       44.45       41.37      6.74 o
  -8   1   4      281.52      280.85     11.47 o
  -7   1   4       30.73       26.60      3.37 o
  -6   1   4      489.94      415.04      7.44 o
  -5   1   4      110.45      133.91      3.91 o
  -4   1   4       24.82       25.20      2.39 o
  -3   1   4        1.34        6.47      1.95 o
  -2   1   4     3600.58     3606.47     27.96 o
  -1   1   4     7909.68     7475.89     76.01 o
   0   1   4    18881.73    18648.05    233.76 o
   1   1   4    11260.11    12864.44    162.62 o
   2   1   4     4421.90     4218.13     56.18 o
   3   1   4     1288.15     1349.38     24.37 o
   4   1   4      260.23      308.81     18.15 o
   5   1   4       32.13       12.68      4.89 o
   6   1   4      309.86      263.13      8.90 o
   7   1   4       36.55       55.32      6.21 o
   8   1   4       87.53       73.80      8.83 o
   9   1   4      481.70      440.62     15.52 o
  10   1   4      184.97      182.97     17.87 o
  13   1   4       10.16       19.51     23.86 o
  14   1   4        0.03       18.42     26.55 o
 -15   2   4        2.09       16.14     17.13 o
 -14   2   4        0.01        1.05     14.51 o
 -13   2   4        1.69        0.70     12.34 o
 -12   2   4        2.79       14.95     12.19 o
 -11   2   4        1.43       -9.68      9.68 o
 -10   2   4       66.32       41.86     11.20 o
  -9   2   4        4.69        3.36      3.62 o
  -8   2   4       56.50       67.43      5.70 o
  -7   2   4      335.81      319.62      8.37 o
  -6   2   4      391.02      353.90      8.17 o
  -5   2   4      137.56      112.65      4.00 o
  -4   2   4      326.83      314.42      5.56 o
  -3   2   4      329.61      384.18      5.51 o
  -2   2   4     1856.13     1865.11     18.10 o
  -1   2   4       20.12       32.19      3.04 o
   0   2   4      322.99      266.45      6.87 o
   1   2   4      890.64      842.44     15.92 o
   2   2   4      169.20      149.61      7.13 o
   3   2   4      372.77      426.95     12.34 o
   4   2   4     1396.76     1374.24     26.76 o
   5   2   4      492.07      389.21     11.81 o
   6   2   4       55.22       46.58      7.48 o
   7   2   4       95.60       94.94     13.11 o
   8   2   4       21.01       21.85      4.51 o
   9   2   4      182.63      168.96     10.73 o
  11   2   4        4.84        4.14     18.61 o
  12   2   4       11.37       14.47     20.25 o
  13   2   4        1.41      -15.58     19.97 o
  14   2   4        0.04        7.23     26.93 o
 -14   3   4        9.53      -19.69     21.55 o
 -13   3   4        5.13       26.54     13.96 o
 -12   3   4        1.22       -5.62     17.34 o
 -11   3   4        0.06       -2.22     21.70 o
 -10   3   4       24.28       44.69      7.92 o
  -9   3   4      162.58      172.20      9.63 o
  -8   3   4       14.34       15.57      7.83 o
  -7   3   4       75.20       76.98      5.12 o
  -6   3   4       33.00       40.22      3.53 o
  -5   3   4       59.47       56.00      3.71 o
  -4   3   4      464.79      403.60      7.87 o
  -3   3   4     1724.96     1570.16     17.95 o
  -2   3   4      352.96      376.38      8.34 o
  -1   3   4      626.41      659.80      8.49 o
   0   3   4       50.33       44.79      3.28 o
   1   3   4       68.27       71.00      5.16 o
   2   3   4       34.61       25.59      4.75 o
   3   3   4       13.76       17.73      4.90 o
   4   3   4      378.79      456.61     12.28 o
   5   3   4      518.51      433.50     11.95 o
   6   3   4      290.00      278.07     10.01 o
   7   3   4       60.65       58.99      6.07 o
   8   3   4      205.05      242.94     11.54 o
   9   3   4       91.37      102.38      7.43 o
  10   3   4        4.53        1.51     16.94 o
  11   3   4       31.68       59.01     21.64 o
  12   3   4        6.77      -18.05     18.76 o
  13   3   4        2.00       14.28     22.04 o
  14   3   4        0.26       -7.64     23.03 o
 -14   4   4        0.66      -13.91     22.20 o
 -13   4   4        2.09       32.77     24.27 o
 -12   4   4        1.04       10.02     20.40 o
 -11   4   4        3.22        2.28      7.88 o
 -10   4   4       23.16       12.98      7.84 o
  -9   4   4       78.41       64.83      7.13 o
  -8   4   4        6.94        6.99      5.40 o
  -7   4   4       78.47       75.36      6.10 o
  -6   4   4        0.84        6.04      4.19 o
  -5   4   4        5.89        9.71      4.00 o
  -4   4   4      120.58      121.69      7.22 o
  -3   4   4      138.69      163.65      6.67 o
  -2   4   4      601.78      589.71      9.49 o
  -1   4   4     2037.44     2151.54     26.53 o
   0   4   4       49.90       63.14      4.12 o
   1   4   4       83.16       68.50      5.70 o
   2   4   4      217.40      220.77      8.39 o
   3   4   4        8.53        4.66      4.89 o
   4   4   4       11.34        9.61      5.16 o
   5   4   4      157.76      151.56      6.86 o
   6   4   4        4.87        3.16      4.93 o
   7   4   4       62.83       65.33      6.84 o
   8   4   4        4.99       -2.38      5.66 o
   9   4   4        8.98        6.13      7.24 o
  10   4   4       11.49       -0.34      9.84 o
  11   4   4        9.24       39.23     20.22 o
  12   4   4        2.90        1.58     21.48 o
  13   4   4        8.37      -20.50     20.50 o
 -13   5   4        0.41        0.43     24.79 o
 -12   5   4        1.43       -3.12     19.85 o
 -11   5   4       13.26       20.88     13.41 o
 -10   5   4       18.96       13.07     12.43 o
  -9   5   4        2.87       -3.15      6.20 o
  -8   5   4        0.05        4.27      5.66 o
  -7   5   4      125.43      111.67      7.90 o
  -6   5   4       57.59       67.06      6.07 o
  -5   5   4      155.41      164.95     12.50 o
  -4   5   4       89.86       87.25      5.99 o
  -3   5   4     1266.63     1154.48     24.10 o
  -2   5   4       76.16       72.64      5.98 o
  -1   5   4       60.19       72.70      5.52 o
   0   5   4       46.60       38.66      5.83 o
   1   5   4      521.29      567.68     13.79 o
   2   5   4        0.30        1.09      4.64 o
   3   5   4       58.42       36.35      5.73 o
   4   5   4       70.37       49.17      7.08 o
   5   5   4      192.61      204.73      8.58 o
   6   5   4       58.41       70.87      7.44 o
   7   5   4      168.12      156.96      9.76 o
   8   5   4        0.09        7.21      7.30 o
   9   5   4        3.37       23.99     14.11 o
  10   5   4        7.93       11.83     11.62 o
  11   5   4        2.12        5.45     13.12 o
  12   5   4        4.00       28.63     20.22 o
  13   5   4        1.90       23.43     21.58 o
 -13   6   4        0.09      -16.41     23.96 o
 -12   6   4        1.31       -7.88     20.50 o
 -11   6   4        2.63       -4.15     14.59 o
 -10   6   4        7.19       19.22     22.71 o
  -9   6   4        2.27       -5.53     13.15 o
  -8   6   4       18.04       17.61      9.75 o
  -7   6   4        7.53        4.66      8.00 o
  -6   6   4       20.25       21.15      8.14 o
  -5   6   4      209.43      195.38     10.54 o
  -4   6   4      284.90      295.72     11.55 o
  -3   6   4        7.92       -2.05      7.67 o
  -2   6   4        5.66        0.03      5.05 o
  -1   6   4      247.72      239.86     19.14 o
   0   6   4      341.54      330.73     26.18 o
   1   6   4       24.33       19.08      7.15 o
   2   6   4       32.34       17.84      7.65 o
   3   6   4        1.75       -2.25      7.20 o
   4   6   4       14.19       11.96      8.02 o
   5   6   4       22.91       19.59      8.19 o
   6   6   4        2.68       -6.14      7.18 o
   7   6   4        6.16       -4.82      7.68 o
   8   6   4        5.69       -6.29      8.75 o
   9   6   4       34.30       26.67     12.89 o
  10   6   4        0.38       11.36     13.54 o
  11   6   4        4.51       -8.40     15.80 o
  12   6   4        1.50        3.31     18.64 o
 -12   7   4        0.01        2.50     21.39 o
 -11   7   4        0.03        3.00     16.44 o
 -10   7   4        0.10        4.76     14.28 o
  -9   7   4        0.18        3.92     13.31 o
  -8   7   4        0.08       -3.49     11.34 o
  -7   7   4       54.20       30.46     10.66 o
  -6   7   4       36.67       18.52     12.51 o
  -5   7   4       16.74        4.00     12.15 o
  -4   7   4       51.14       36.97      7.08 o
  -3   7   4      197.85      171.32     15.34 o
  -2   7   4       51.80       60.55      7.01 o
  -1   7   4       49.62       24.39     11.79 o
   0   7   4       55.48       54.67     16.04 o
   1   7   4        2.67       20.76     11.77 o
   2   7   4      298.12      285.14     15.02 o
   3   7   4       17.29       23.08      8.93 o
   4   7   4       30.20       20.82      9.22 o
   5   7   4      157.91      155.69     13.76 o
   6   7   4       83.71      114.69     12.94 o
   7   7   4       14.91       13.22      9.88 o
   8   7   4        0.45        8.16     12.71 o
   9   7   4        3.29        5.52     13.75 o
  10   7   4        1.62        2.58     20.14 o
  11   7   4        8.45       24.59     19.74 o
 -10   8   4        0.01      -17.01     17.01 o
  -9   8   4       10.36        5.27     16.73 o
  -8   8   4        0.19       -4.24     20.56 o
  -7   8   4        9.69       10.95     14.57 o
  -6   8   4       28.59       26.34     14.47 o
  -5   8   4       16.74       -5.41     24.03 o
  -4   8   4       13.48       26.33     13.91 o
  -3   8   4       20.06        7.64     13.07 o
  -2   8   4       38.72       40.09     14.74 o
  -1   8   4        0.18       -5.97      5.97 o
   0   8   4        0.06       -2.90     11.65 o
   1   8   4       95.05      124.89     17.75 o
   2   8   4        8.92       -0.79     13.99 o
   3   8   4       22.58       29.73     10.14 o
   4   8   4       33.60       11.56      9.96 o
   5   8   4        0.60       -0.10      9.70 o
   6   8   4        0.36        2.98     10.58 o
   7   8   4       27.86       26.07     11.56 o
   8   8   4       14.26        1.93     13.99 o
   9   8   4        0.01       -9.82     14.87 o
  10   8   4        0.14       -4.73     18.53 o
  -8   9   4        1.37      -19.26     24.11 o
  -7   9   4        1.91       -8.78     23.18 o
  -6   9   4        3.79       16.88     15.97 o
  -5   9   4        0.33       -9.71     14.63 o
  -4   9   4        0.45      -12.83     20.33 o
  -3   9   4        0.79        4.80     13.60 o
  -2   9   4        5.85        5.98     14.47 o
  -1   9   4        0.21       -3.62     13.47 o
   0   9   4        1.78      -20.15     21.55 o
   1   9   4        9.43       -6.70     14.31 o
   2   9   4       14.81        6.51     13.68 o
   3   9   4        0.01       -0.76     14.42 o
   4   9   4        0.89      -11.22     11.22 o
   5   9   4        3.55      -10.07     10.07 o
   6   9   4       18.63       24.05     13.02 o
   7   9   4        2.54       11.41     15.09 o
   8   9   4        2.11       -2.74     15.19 o
   9   9   4        0.14        3.18     19.20 o
  -6  10   4        6.34        4.48     27.88 o
  -5  10   4        3.99      -17.04     17.04 o
  -4  10   4       13.62       39.71     18.11 o
  -3  10   4        6.87        4.66     19.37 o
  -2  10   4        0.03        4.20     15.24 o
  -1  10   4        1.32       -7.66     14.38 o
   0  10   4        3.52       -0.78     15.55 o
   1  10   4       12.23       -3.50     23.37 o
   2  10   4        1.97      -14.24     14.24 o
   3  10   4        0.93        5.23     15.47 o
   4  10   4        0.71        9.49     17.09 o
   5  10   4        0.15       19.75     26.00 o
   6  10   4        3.91       -6.80     18.05 o
   7  10   4        2.25      -18.52     19.35 o
  -4  11   4        0.08       -1.61     27.82 o
  -3  11   4        1.50       35.12     29.09 o
  -2  11   4        1.24      -24.02     24.02 o
   1  11   4        0.55      -13.05     23.25 o
   2  11   4        0.05       35.06     27.42 o
   3  11   4        0.08      -23.93     23.93 o
   4  11   4        4.72       18.42     30.85 o
 -15   1   5        1.58       -5.23     15.36 o
 -14   1   5        0.56        3.18     14.29 o
 -13   1   5        6.86        9.16     12.74 o
 -12   1   5        6.64       14.41     11.57 o
 -11   1   5        6.88        8.20     10.70 o
 -10   1   5        3.45       -6.74      6.74 o
  -9   1   5        5.88        0.70      7.12 o
  -8   1   5       56.84       57.89      4.16 o
  -7   1   5      174.70      171.10      5.43 o
  -6   1   5       75.07       93.43      3.47 o
  -5   1   5      553.53      571.77      7.80 o
  -4   1   5      576.89      544.25      7.33 o
  -3   1   5     2100.49     2117.01     19.01 o
  -2   1   5     3032.47     3026.82     26.71 o
  -1   1   5      563.45      593.77     10.69 o
   0   1   5    14357.41    14602.34    184.51 o
   1   1   5     6952.51     7441.91     96.57 o
   2   1   5      183.75      182.51      7.01 o
   3   1   5       15.29       13.97      5.09 o
   4   1   5      677.46      690.00     19.30 o
   5   1   5       56.58       61.83      6.95 o
   6   1   5       71.43       84.23      7.73 o
   7   1   5      182.21      168.90      7.66 o
   8   1   5        6.16        3.41      6.49 o
   9   1   5      125.52      128.41      9.78 o
  10   1   5        7.11       -0.59      6.92 o
  14   1   5        0.17       -3.06     24.24 o
 -14   2   5       14.75      -15.04     15.05 o
 -13   2   5        2.65       -9.92     18.16 o
 -12   2   5        0.07       10.67     11.79 o
 -11   2   5        0.01        8.63     10.21 o
 -10   2   5       31.47       30.68      7.33 o
  -9   2   5       11.96       11.02      4.23 o
  -8   2   5       21.22       16.97      4.14 o
  -7   2   5       21.87       20.75      3.69 o
  -6   2   5      150.01      154.63      4.75 o
  -5   2   5      133.58      129.24      4.40 o
  -4   2   5       89.52      112.24      3.77 o
  -3   2   5       19.79       29.90      2.78 o
  -2   2   5      361.08      337.05      6.14 o
  -1   2   5     2209.11     1929.35     21.52 o
   0   2   5      733.00      589.62     10.17 o
   1   2   5      184.34      184.93      8.50 o
   2   2   5      478.03      411.58     12.70 o
   3   2   5      257.64      240.69     10.14 o
   4   2   5       47.99       51.50      6.05 o
   5   2   5      138.25      148.41     14.33 o
   6   2   5       26.88       40.62      5.70 o
   7   2   5      177.29      153.45     10.41 o
   8   2   5       59.12       62.23      6.51 o
   9   2   5       71.73       75.48      5.39 o
  10   2   5        0.08        0.20     11.07 o
  12   2   5        0.65      -15.24     15.24 o
  13   2   5        0.00      -18.33     18.33 o
  14   2   5        0.43       -0.37     23.34 o
 -14   3   5        1.08       -3.62     22.35 o
 -13   3   5       11.96       14.18     13.34 o
 -12   3   5        0.16        8.00     17.22 o
 -11   3   5       23.54       28.41      8.11 o
 -10   3   5        8.68       16.32      8.00 o
  -9   3   5        0.50        2.55      4.56 o
  -8   3   5        5.63        5.05      4.41 o
  -7   3   5        3.40        3.72      3.78 o
  -6   3   5        6.00        6.51      3.11 o
  -5   3   5      780.89      798.07     12.30 o
  -4   3   5      550.22      540.33      9.45 o
  -3   3   5      704.08      688.80     11.32 o
  -2   3   5     2978.74     2913.45     27.37 o
  -1   3   5      181.15      189.10      4.70 o
   0   3   5       33.93       33.50      5.10 o
   1   3   5       23.35       30.31      5.19 o
   2   3   5      414.65      378.68     11.63 o
   3   3   5      283.28      268.94     10.00 o
   4   3   5       80.93       83.67      6.44 o
   5   3   5      224.43      228.84      9.42 o
   6   3   5      124.42      121.89      7.54 o
   7   3   5      367.24      371.78     11.89 o
   8   3   5      219.59      205.09     18.89 o
   9   3   5        4.77        6.01      5.31 o
  10   3   5       66.21       94.37     18.87 o
  11   3   5        1.41        3.71     17.71 o
  12   3   5        0.01        6.15     20.46 o
  13   3   5        6.28        6.62     21.36 o
  14   3   5        0.45      -21.73     21.73 o
 -14   4   5        0.08       19.85     27.17 o
 -13   4   5        2.74       -7.39     20.80 o
 -12   4   5        3.80        7.85     21.36 o
 -11   4   5       25.95       47.38     10.84 o
 -10   4   5        6.20       17.09      7.57 o
  -9   4   5       65.37       63.94      7.10 o
  -8   4   5       15.62        4.57      5.00 o
  -7   4   5      446.56      428.51      9.44 o
  -6   4   5        0.64       -1.05      3.29 o
  -5   4   5      300.28      249.81      7.88 o
  -4   4   5       22.69       18.86      3.91 o
  -3   4   5      368.87      383.30      8.85 o
  -2   4   5      341.77      272.21      7.40 o
  -1   4   5      767.98      774.58     10.75 o
   0   4   5      113.21      111.22      5.64 o
   1   4   5       34.68       46.98      4.17 o
   2   4   5      219.07      194.50      7.96 o
   3   4   5        4.15        6.59      4.39 o
   4   4   5       57.92       39.37      5.52 o
   5   4   5       69.89       71.22      6.56 o
   6   4   5        1.56        4.64      5.26 o
   7   4   5       69.63       85.77      7.46 o
   8   4   5       45.91       42.27      6.70 o
   9   4   5       61.45       63.27      9.29 o
  10   4   5      107.92      100.25     14.47 o
  11   4   5        8.66        8.59     11.71 o
  12   4   5        0.43       -1.27     19.20 o
  13   4   5        0.05       38.42     25.38 o
 -13   5   5        0.84       37.19     26.00 o
 -12   5   5        8.34        1.17     20.84 o
 -11   5   5        3.45        4.13     12.84 o
 -10   5   5        9.84        8.94     12.26 o
  -9   5   5       10.82       13.89      6.64 o
  -8   5   5        0.70        3.95      4.17 o
  -7   5   5       35.47       35.57      7.20 o
  -6   5   5        2.70       -0.85      5.48 o
  -5   5   5      215.17      209.42      9.42 o
  -4   5   5        5.20        3.51      5.31 o
  -3   5   5      101.37      108.92      6.54 o
  -2   5   5        1.87       -3.99      3.99 o
  -1   5   5       87.77       96.45      5.73 o
   0   5   5       57.07       67.34      7.30 o
   1   5   5       95.33      115.86      7.29 o
   2   5   5        0.13       -3.47      4.31 o
   3   5   5       45.10       39.86      6.11 o
   4   5   5       25.22       15.87      4.40 o
   5   5   5      353.09      364.92     10.84 o
   6   5   5        1.31        0.53      5.87 o
   7   5   5      112.82      100.41      8.79 o
   8   5   5       58.68       48.13      9.67 o
   9   5   5       17.55        6.20     11.82 o
  10   5   5       36.52       51.54     15.78 o
  11   5   5        4.41        4.98     13.00 o
  12   5   5       10.74       33.11     19.75 o
  13   5   5        1.70       -1.73     18.21 o
 -12   6   5        2.49      -19.29     20.46 o
 -11   6   5        1.89      -14.15     14.15 o
 -10   6   5       10.83        4.23     13.26 o
  -9   6   5        0.03       -9.06     15.38 o
  -8   6   5        0.30        9.16      9.49 o
  -7   6   5        1.91       -9.42      9.42 o
  -6   6   5      130.15      115.95      9.91 o
  -5   6   5       19.89       11.35      7.31 o
  -4   6   5       21.74       27.41      7.32 o
  -3   6   5      162.40      165.50     10.07 o
  -2   6   5        1.02        3.33      5.45 o
  -1   6   5       33.73       33.56     11.51 o
   0   6   5       36.25       24.54     10.72 o
   1   6   5      163.11      155.09     10.73 o
   2   6   5       22.45       15.36      7.63 o
   3   6   5        0.49       11.88      7.82 o
   4   6   5       21.66       18.94      7.38 o
   5   6   5      136.53      132.82     10.57 o
   6   6   5       43.05       40.71      7.85 o
   7   6   5        1.49       -4.61      7.49 o
   8   6   5        2.97        3.03      9.05 o
   9   6   5        0.34       -2.21     10.94 o
  10   6   5        3.56       -9.16     12.44 o
  11   6   5       14.98       49.79     16.80 o
  12   6   5        2.35        4.36     19.85 o
 -12   7   5        1.41      -18.58     24.39 o
 -11   7   5        0.02      -15.57     15.57 o
 -10   7   5        0.57       -2.06     14.53 o
  -9   7   5        0.64        2.19     15.12 o
  -8   7   5       15.65        5.24     10.50 o
  -7   7   5        0.00      -11.23     11.23 o
  -6   7   5       28.55       33.33     24.70 o
  -5   7   5      197.12      138.40     10.88 o
  -4   7   5      104.07       94.70     14.58 o
  -3   7   5       22.58       26.17      8.20 o
  -2   7   5       19.35       40.36     14.92 o
  -1   7   5        6.72        4.25     18.83 o
   0   7   5       11.64       14.54     11.79 o
   1   7   5       58.90       57.38      9.08 o
   2   7   5       11.43       -0.35      7.70 o
   3   7   5       24.66       22.28      9.39 o
   4   7   5       77.19      100.28     13.57 o
   5   7   5       25.23       16.84      9.71 o
   6   7   5        9.99       -4.75      9.13 o
   7   7   5        3.06       -1.31      9.80 o
   8   7   5        2.79       -7.87     12.00 o
   9   7   5        0.54       -8.46     13.16 o
  10   7   5       13.12       12.27     16.62 o
  11   7   5        0.10       -2.44     18.26 o
 -10   8   5        0.03       21.02     28.90 o
  -9   8   5        0.23       -6.52     24.89 o
  -8   8   5        0.23       -8.38     21.92 o
  -7   8   5       14.01       17.05     14.83 o
  -6   8   5        6.09       17.49     13.86 o
  -5   8   5       40.19       56.90     16.18 o
  -4   8   5        9.59      -12.22     12.22 o
  -3   8   5       12.92        0.81     12.15 o
  -2   8   5       55.91       85.33     15.14 o
  -1   8   5        0.35       -8.19      8.19 o
   0   8   5        1.67       15.75     12.72 o
   1   8   5       15.62      -11.72     11.72 o
   2   8   5        9.44       11.12     13.22 o
   3   8   5        1.87       12.68      9.33 o
   4   8   5       66.26       85.04     12.54 o
   5   8   5        0.26       -1.98     16.33 o
   6   8   5       20.94        9.50     10.95 o
   7   8   5        6.88       14.93     11.72 o
   8   8   5       10.76       15.56     15.53 o
   9   8   5        0.13       -0.31     16.01 o
  10   8   5        0.25        0.28     29.58 o
  -8   9   5        1.53       -8.81     25.97 o
  -7   9   5        0.45       20.96     25.69 o
  -6   9   5        0.55      -13.32     15.59 o
  -5   9   5        1.10       -8.61     15.17 o
  -4   9   5        0.54      -13.41     13.41 o
  -3   9   5       11.19       16.41     14.28 o
  -2   9   5        4.61       -7.24     13.26 o
  -1   9   5        1.50      -10.77     20.56 o
   0   9   5        0.01        0.40     16.45 o
   1   9   5        0.94       -1.00     13.61 o
   2   9   5        3.42       -9.09     12.67 o
   3   9   5        0.18       -6.54     14.71 o
   4   9   5        7.73        1.95     10.63 o
   5   9   5       12.67        2.35     12.13 o
   6   9   5        3.90       -5.52     11.39 o
   7   9   5        0.97      -13.14     13.14 o
   8   9   5        0.61        4.17     18.86 o
   9   9   5        0.10       10.97     20.96 o
  -6  10   5        0.63       -8.44     28.01 o
  -5  10   5       15.80       13.60     25.69 o
  -4  10   5        0.08       10.46     24.54 o
  -3  10   5        5.29       20.55     16.76 o
  -2  10   5       13.05       28.38     26.63 o
  -1  10   5        0.45       11.65     15.59 o
   0  10   5        1.03       13.12     17.13 o
   1  10   5        0.00       15.09     17.56 o
   2  10   5        0.22        0.33     16.16 o
   3  10   5        0.14        4.92     15.88 o
   4  10   5        0.06        1.72     22.72 o
   5  10   5        0.55      -21.61     21.61 o
   6  10   5        3.32      -16.11     16.11 o
   7  10   5        0.60        5.81     20.90 o
  -4  11   5        1.15      -16.14     27.98 o
  -3  11   5        0.78       18.98     27.11 o
   2  11   5        0.05       21.67     26.93 o
   3  11   5        0.23       18.30     27.02 o
 -15   0   6        0.01        2.07     23.15 o
 -14   0   6       27.03       52.15     22.60 o
 -13   0   6        2.30       10.20     18.05 o
 -12   0   6        0.00       -8.07     15.09 o
 -11   0   6       23.63       37.44     16.79 o
 -10   0   6       20.18       21.42      9.62 o
  -9   0   6      172.68      193.04     11.91 o
  -8   0   6      234.02      250.37     12.25 o
  -7   0   6       11.81       18.25      3.55 o
  -6   0   6     1535.25     1588.21     22.55 o
  -5   0   6       68.26       84.79      5.15 o
  -4   0   6        0.04       -2.91      2.91 o
  -3   0   6       52.88       36.77      4.22 o
  -2   0   6      647.95      751.51     16.40 o
  -1   0   6     4161.64     4118.18     79.59 o
   0   0   6     1869.83     1858.98     40.24 o
   1   0   6     6926.86     7218.60    133.33 o
   2   0   6     1684.87     1574.44     35.26 o
   3   0   6     1451.41     1284.51     29.93 o
   4   0   6     1365.52     1131.78    128.12 o
   5   0   6       47.61       50.97      5.85 o
   6   0   6      761.47      712.43     19.19 o
   7   0   6     1413.01     1277.61     43.59 o
   8   0   6       25.87       14.84      9.34 o
   9   0   6      201.57      265.20     19.82 o
  10   0   6        0.32       -7.48     10.42 o
 -15   1   6        3.96      -15.31     15.37 o
 -14   1   6        0.41       -5.07     12.75 o
 -13   1   6        2.37       11.01     17.11 o
 -12   1   6       11.49       10.86     11.44 o
 -11   1   6        1.66       -2.04     10.87 o
 -10   1   6      113.44      105.47     10.10 o
  -9   1   6      126.53      128.97      8.92 o
  -8   1   6      530.23      486.74      9.07 o
  -7   1   6      112.77      115.64      4.32 o
  -6   1   6       41.30       42.60      3.14 o
  -5   1   6        1.01       -1.64      2.55 o
  -4   1   6       19.87       22.95      2.43 o
  -3   1   6      775.79      823.87     10.09 o
  -2   1   6     3389.74     3125.20     32.07 o
  -1   1   6      494.09      462.61      9.83 o
   0   1   6     3676.71     3794.53     52.64 o
   1   1   6        6.65       28.51      4.68 o
   2   1   6       13.51       -0.41      3.80 o
   3   1   6      435.81      391.20     10.22 o
   4   1   6     1161.00     1185.30     23.62 o
   5   1   6      466.40      428.07     10.32 o
   6   1   6       74.54       55.84     13.16 o
   7   1   6      458.02      428.90     12.54 o
   8   1   6      119.67      128.71     10.01 o
   9   1   6      358.03      340.77     41.36 o
  10   1   6        5.54        0.15      9.00 o
  14   1   6        2.93       -0.77     26.12 o
 -14   2   6        9.18       23.59     15.40 o
 -13   2   6        0.03       12.97     12.15 o
 -12   2   6        0.59       14.99     11.93 o
 -11   2   6       10.21        8.53      7.63 o
 -10   2   6        2.98        1.59      6.63 o
  -9   2   6        5.71        4.38      4.33 o
  -8   2   6       61.31       55.42      5.70 o
  -7   2   6        9.78        7.15      3.73 o
  -6   2   6        2.08       -1.26      2.82 o
  -5   2   6       64.79       81.84      3.89 o
  -4   2   6       15.83       19.32      3.19 o
  -3   2   6        5.30        8.42      2.61 o
  -2   2   6        4.10        1.34      2.61 o
  -1   2   6      303.79      265.77      7.34 o
   0   2   6       36.93       46.71      4.59 o
   1   2   6     2286.82     2308.78     35.27 o
   2   2   6      494.59      434.36     11.61 o
   3   2   6     2226.54     2181.98     33.67 o
   4   2   6       80.61       78.04      6.93 o
   5   2   6      373.62      380.58     12.74 o
   6   2   6       44.83       43.97      6.12 o
   7   2   6       97.71      110.35      9.86 o
   8   2   6      315.19      275.76     11.47 o
   9   2   6      198.12      252.37     10.70 o
  13   2   6        0.02        6.80     23.31 o
  14   2   6        0.81      -15.15     23.62 o
 -14   3   6        2.81       22.60     25.23 o
 -13   3   6        0.00      -17.93     19.04 o
 -12   3   6        0.05        3.93     10.96 o
 -11   3   6        4.22        4.57      7.72 o
 -10   3   6       49.32       38.23      8.31 o
  -9   3   6       57.79       48.54      6.18 o
  -8   3   6       18.69       15.43      4.64 o
  -7   3   6       40.41       41.16      4.48 o
  -6   3   6      100.26      110.90      4.66 o
  -5   3   6       80.28       89.45      4.04 o
  -4   3   6      244.11      263.91      7.55 o
  -3   3   6      673.96      718.08     11.95 o
  -2   3   6     1187.54     1058.91     14.86 o
  -1   3   6        5.17        8.48      3.83 o
   0   3   6       92.33       80.65      5.64 o
   1   3   6      128.68      106.48      7.12 o
   2   3   6      404.61      402.78     12.24 o
   3   3   6      164.51      169.64      8.51 o
   4   3   6       36.82       18.18      7.01 o
   5   3   6        0.38        5.98      4.93 o
   6   3   6       66.46       60.94      7.39 o
   7   3   6        0.37       -2.17      5.78 o
   8   3   6        6.26        0.47      5.22 o
   9   3   6        1.30       -4.98      5.98 o
  10   3   6       49.05       69.77     15.95 o
  11   3   6       29.35       16.45     19.66 o
  12   3   6        0.86       29.12     21.33 o
  13   3   6        0.05      -11.75     21.55 o
  14   3   6        2.87       27.05     27.42 o
 -14   4   6        0.11       10.11     25.01 o
 -13   4   6        3.63       28.25     24.11 o
 -12   4   6        2.33        4.52     12.53 o
 -11   4   6        9.29        3.29     15.67 o
 -10   4   6       13.12        1.04     11.17 o
  -9   4   6       39.37       31.99      6.16 o
  -8   4   6       46.14       54.07      5.88 o
  -7   4   6      205.12      178.12     11.24 o
  -6   4   6        2.67       -3.51      4.34 o
  -5   4   6       35.56       51.46      5.10 o
  -4   4   6      555.61      538.81     10.98 o
  -3   4   6       90.44      107.26      5.57 o
  -2   4   6       67.38       48.62      5.76 o
  -1   4   6       73.67       68.66      4.10 o
   0   4   6        0.53        1.41      3.19 o
   1   4   6      549.16      502.92     10.17 o
   2   4   6      138.11      158.51      8.08 o
   3   4   6       29.51       30.47      6.16 o
   4   4   6      147.09      175.58      9.67 o
   5   4   6       89.29      100.30      8.27 o
   6   4   6       14.39       15.41      6.26 o
   7   4   6       23.28       14.27      6.52 o
   8   4   6       66.72       69.00      7.60 o
   9   4   6        0.25       -9.19      9.19 o
  10   4   6        7.97        1.73     10.28 o
  11   4   6        0.31       -4.49     11.56 o
  12   4   6        7.54       16.14     20.65 o
  13   4   6        1.61       50.11     24.64 o
 -13   5   6        5.40      -20.74     20.74 o
 -12   5   6        0.72        6.48     15.24 o
 -11   5   6        5.84        9.82     24.78 o
 -10   5   6       19.81        5.85     27.79 o
  -9   5   6        8.00       19.14      9.28 o
  -8   5   6      121.28      122.43      9.21 o
  -7   5   6      149.66      140.11      9.20 o
  -6   5   6        1.20       -5.52      5.52 o
  -5   5   6      176.92      194.46     10.95 o
  -4   5   6      218.46      230.58     10.49 o
  -3   5   6      110.62      107.02      8.52 o
  -2   5   6        0.28       -0.14      4.06 o
  -1   5   6        0.44       -3.20      4.06 o
   0   5   6       53.11       56.13      5.36 o
   1   5   6        2.27        1.64      4.89 o
   2   5   6        4.47        0.81      4.95 o
   3   5   6       75.33       73.90      6.97 o
   4   5   6       12.28        9.69      5.62 o
   5   5   6        2.85        7.25      5.31 o
   6   5   6        3.52       -2.00      6.00 o
   7   5   6       49.33       48.62     10.09 o
   8   5   6       34.54        1.24      8.95 o
   9   5   6       47.38       72.60     14.60 o
  10   5   6        5.34        2.72     20.33 o
  11   5   6       37.00       -3.95     17.47 o
  12   5   6        1.28       -7.08     17.96 o
  13   5   6        0.07       17.74     21.42 o
 -12   6   6        2.08       21.34     18.81 o
 -11   6   6        0.00       11.65     16.22 o
 -10   6   6        6.73        4.86     13.74 o
  -9   6   6        0.22       -5.66     11.59 o
  -8   6   6        0.13       -8.68      8.68 o
  -7   6   6       12.86        9.26      9.10 o
  -6   6   6        7.33        1.82      7.26 o
  -5   6   6       56.43       53.97      8.92 o
  -4   6   6      233.62      239.84     13.20 o
  -3   6   6       63.75       60.04      7.72 o
  -2   6   6       24.62       26.54      6.66 o
  -1   6   6       75.91       67.52     12.73 o
   0   6   6       36.78       43.10      6.71 o
   1   6   6        2.02       -0.51      5.74 o
   2   6   6       64.26       72.31      8.22 o
   3   6   6      616.80      621.93     26.43 o
   4   6   6        0.00       -1.40      6.85 o
   5   6   6       24.50       11.26      7.63 o
   6   6   6        1.88       11.01      7.96 o
   7   6   6       38.83       49.80     13.54 o
   8   6   6       13.87       -7.40      9.29 o
   9   6   6        0.03      -12.12     12.12 o
  10   6   6       15.19       32.99     20.42 o
  11   6   6        0.01        1.43     14.86 o
  12   6   6       10.62        7.70     19.69 o
 -11   7   6        3.79        1.18     20.77 o
 -10   7   6        0.78        3.71     14.92 o
  -9   7   6        1.14        3.28     19.88 o
  -8   7   6       11.74       30.23     14.95 o
  -7   7   6        5.56       29.02     13.48 o
  -6   7   6        0.57        4.83     11.79 o
  -5   7   6      165.77      142.64     11.07 o
  -4   7   6       25.37       39.71     11.19 o
  -3   7   6       22.20       31.24      7.51 o
  -2   7   6      154.38      159.18     10.62 o
  -1   7   6        7.47       23.01     18.02 o
   0   7   6        0.00        6.60     11.74 o
   1   7   6        9.06        2.13      7.34 o
   2   7   6       17.32       27.33      9.08 o
   3   7   6        5.68        8.09      7.57 o
   4   7   6      123.65      118.18     11.28 o
   5   7   6       14.66       -0.62      9.62 o
   6   7   6        1.58       -8.42      8.42 o
   7   7   6        7.42        3.94      9.76 o
   8   7   6        2.88       -6.33     11.88 o
   9   7   6        0.41       -7.02     13.47 o
  10   7   6        4.14       10.22     16.88 o
  11   7   6       12.39       20.17     20.04 o
 -10   8   6        0.43      -28.13     28.13 o
  -9   8   6        0.42      -23.06     23.06 o
  -8   8   6        3.33        5.56     21.55 o
  -7   8   6       12.66        0.16     16.46 o
  -6   8   6       10.46       10.96     13.24 o
  -5   8   6        1.29       -9.51     12.35 o
  -4   8   6       97.70      107.98     17.95 o
  -3   8   6        9.50       -6.30     12.04 o
  -2   8   6       23.16       40.06      7.88 o
  -1   8   6        2.42       13.95     12.80 o
   0   8   6        0.25        0.98     11.99 o
   1   8   6       47.97       36.48     14.32 o
   2   8   6       24.38       23.54      9.33 o
   3   8   6       65.71       91.95     12.04 o
   4   8   6       20.39       28.58     10.37 o
   5   8   6       15.02       23.96     11.17 o
   6   8   6       18.34       23.41     15.14 o
   7   8   6        5.55       16.00     13.94 o
   8   8   6        1.86       20.25     16.52 o
   9   8   6        3.23       -1.29     31.75 o
  10   8   6        0.78       10.92     19.20 o
  -7   9   6        0.52      -22.66     22.66 o
  -6   9   6        1.63       -3.77     15.20 o
  -5   9   6       10.43        8.69     16.48 o
  -4   9   6        3.51       -0.51     15.68 o
  -3   9   6        2.43      -10.36     15.70 o
  -2   9   6        0.01        1.80     13.86 o
  -1   9   6       26.88       43.92     16.22 o
   0   9   6        0.11        4.42     14.27 o
   1   9   6        0.04        4.25     18.80 o
   2   9   6       10.68       16.25     15.12 o
   3   9   6        5.94        8.28     10.78 o
   4   9   6        0.02       -0.30     14.31 o
   5   9   6        0.83       11.30     11.11 o
   6   9   6        0.08       -4.43     11.47 o
   7   9   6        0.12        8.91     15.18 o
   8   9   6        0.00       44.67     22.66 o
  -6  10   6        0.52       18.98     27.30 o
  -5  10   6        3.13       -3.37     25.13 o
  -4  10   6        6.44       10.12     17.78 o
  -3  10   6        0.10       11.36     16.32 o
  -2  10   6        0.01      -14.04     14.04 o
  -1  10   6       27.42       14.09     17.09 o
   0  10   6        0.22       -4.76     15.24 o
   1  10   6        0.00       14.81     26.38 o
   2  10   6        2.48        0.50     15.41 o
   3  10   6        1.67      -14.49     14.49 o
   4  10   6        0.56       -0.37     24.36 o
   5  10   6        2.75       -5.56     29.63 o
   6  10   6        0.71      -16.17     16.17 o
   3  11   6        0.15      -25.47     25.47 o
 -14   1   7        0.10        0.73     13.89 o
 -13   1   7        0.52        5.83     12.03 o
 -12   1   7        2.56       16.54     11.73 o
 -11   1   7        6.63       -4.41      7.98 o
 -10   1   7       83.55       70.79      8.46 o
  -9   1   7      110.45       97.02      5.08 o
  -8   1   7       52.11       51.67      5.53 o
  -7   1   7       42.45       53.10      4.68 o
  -6   1   7       95.31      103.40      4.35 o
  -5   1   7      343.06      339.12      6.27 o
  -4   1   7        0.62        0.60      2.55 o
  -3   1   7     1044.00      976.36     12.24 o
  -2   1   7       81.26       89.31      5.56 o
  -1   1   7      101.87      136.02      5.97 o
   0   1   7      133.61      120.32      6.73 o
   1   1   7     4693.46     4773.78     65.45 o
   2   1   7     3273.81     3328.55     47.71 o
   3   1   7      244.08      248.75      9.11 o
   4   1   7       68.21       86.91      6.24 o
   5   1   7       75.94       87.82      6.74 o
   6   1   7      165.36      168.37      8.17 o
   7   1   7       44.85       22.99      5.60 o
   8   1   7        5.40       -1.37      4.95 o
   9   1   7      142.70      145.75     11.70 o
 -14   2   7        2.45       10.05     22.78 o
 -13   2   7        5.69       17.12     19.65 o
 -12   2   7       18.16       23.72      9.99 o
 -11   2   7        1.65       -2.66      7.81 o
 -10   2   7        0.59       20.80      6.80 o
  -9   2   7      175.00      195.33      8.84 o
  -8   2   7        0.33       -1.48      3.89 o
  -7   2   7        0.09       -0.67      3.07 o
  -6   2   7        0.66       -2.85      2.85 o
  -5   2   7      873.63      989.27     13.72 o
  -4   2   7      223.20      227.93      6.94 o
  -3   2   7     1641.29     1609.85     18.05 o
  -2   2   7        6.26        1.65      3.10 o
  -1   2   7     4397.54     4324.97     48.69 o
   0   2   7     1553.89     1767.16     29.37 o
   1   2   7      343.49      367.34     11.35 o
   2   2   7      411.33      478.40     15.95 o
   3   2   7      348.05      398.92     16.36 o
   4   2   7        1.14       -4.36      7.61 o
   5   2   7      182.15      195.70      9.95 o
   6   2   7      118.50      106.55      8.19 o
   7   2   7       54.41       66.85     14.96 o
   8   2   7       26.77       39.59      6.94 o
   9   2   7       61.11       62.38      9.26 o
  11   2   7       22.42       43.77     17.43 o
  14   2   7        0.07        4.98     26.40 o
 -14   3   7        1.17      -17.59     22.20 o
 -13   3   7        1.88      -12.12     19.60 o
 -12   3   7        0.48       14.53      9.46 o
 -11   3   7        3.63        4.64      8.04 o
 -10   3   7       30.41       27.09      7.53 o
  -9   3   7        8.41        5.30      5.49 o
  -8   3   7       62.62       65.16      6.26 o
  -7   3   7       51.56       52.58      4.74 o
  -6   3   7       12.35        5.68      4.00 o
  -5   3   7        3.56        5.17      4.05 o
  -4   3   7      238.83      255.51      8.08 o
  -3   3   7     1571.19     1612.78     22.20 o
  -2   3   7      703.33      670.57     14.00 o
  -1   3   7       17.35       16.84      4.53 o
   0   3   7      211.48      192.23      7.36 o
   1   3   7      154.71      155.99      8.44 o
   2   3   7      868.57      950.20     20.17 o
   3   3   7      823.65      879.39     19.25 o
   4   3   7       60.67       48.17      6.19 o
   5   3   7       22.39       25.90      5.77 o
   6   3   7       27.84       25.71      6.16 o
   7   3   7       12.71        3.30      5.74 o
   8   3   7        0.15        2.41      5.67 o
   9   3   7       57.37      112.89     17.56 o
  10   3   7       39.18       51.78     16.82 o
  11   3   7       12.30       36.01     18.12 o
  12   3   7        9.38        2.66     20.12 o
  13   3   7        2.22        4.76     22.23 o
 -14   4   7        1.24        0.12     25.91 o
 -13   4   7        3.46       25.04     23.03 o
 -12   4   7        4.99       29.00     13.34 o
 -11   4   7       19.31       26.48     17.42 o
 -10   4   7        0.06       -6.98      6.98 o
  -9   4   7       18.66       10.86      5.55 o
  -8   4   7      116.42      118.76      5.95 o
  -7   4   7       68.83       61.79      6.23 o
  -6   4   7        9.83        8.74      4.60 o
  -5   4   7       38.24       36.91      5.28 o
  -4   4   7       46.95       46.27      4.98 o
  -3   4   7        2.94       -1.10      3.68 o
  -2   4   7        0.08        3.35      4.20 o
  -1   4   7        5.96       -1.45      3.02 o
   0   4   7       47.65       56.74      7.79 o
   1   4   7        4.54        5.64      4.18 o
   2   4   7      417.95      411.26     13.77 o
   3   4   7        5.35       -1.32      5.37 o
   4   4   7       90.91       91.28      8.19 o
   5   4   7      201.94      179.38     10.42 o
   6   4   7       16.67       23.42     12.82 o
   7   4   7       17.79       15.53      7.24 o
   8   4   7        0.24       -7.21      7.26 o
   9   4   7       88.18      124.13     31.79 o
  10   4   7        2.03      -10.70     10.70 o
  11   4   7       33.04        6.60     14.05 o
  12   4   7        1.20        5.78     18.27 o
  13   4   7        7.60       12.27     26.83 o
 -13   5   7        2.21       -6.92     23.52 o
 -12   5   7        8.36       17.19     21.33 o
 -11   5   7        2.72        5.33     13.28 o
 -10   5   7        0.09       -9.89     11.81 o
  -9   5   7        6.62        2.59      7.47 o
  -8   5   7      107.20      146.97      9.75 o
  -7   5   7       64.32       46.21      7.45 o
  -6   5   7       40.04       51.48      7.91 o
  -5   5   7       94.33      100.60      8.82 o
  -4   5   7      161.27      154.58      8.42 o
  -3   5   7      196.90      205.05      8.91 o
  -2   5   7       25.11       30.27      6.01 o
  -1   5   7       71.12       81.06      7.50 o
   0   5   7       51.19       48.58      4.81 o
   1   5   7      114.91      127.15      6.54 o
   2   5   7      137.46      133.86      7.25 o
   3   5   7        9.99       15.07      5.69 o
   4   5   7       45.36       39.60      6.57 o
   5   5   7       21.28       17.77      6.57 o
   6   5   7        0.03       -5.51      6.20 o
   7   5   7      189.17      158.55     11.59 o
   8   5   7       31.79       50.17     10.18 o
   9   5   7        0.16        4.16     12.19 o
  10   5   7       10.58        2.32     13.06 o
  11   5   7        1.58        1.62     24.11 o
  12   5   7        0.25       14.34     21.21 o
 -12   6   7        1.49       17.41     19.06 o
 -11   6   7        0.63      -11.68     19.52 o
 -10   6   7        0.04      -12.96     12.96 o
  -9   6   7        2.96        3.59     12.96 o
  -8   6   7        9.25       -2.28     10.47 o
  -7   6   7        0.02        2.82      8.04 o
  -6   6   7       24.97       23.31     13.52 o
  -5   6   7       42.64       39.61      8.63 o
  -4   6   7      182.36      200.21     15.87 o
  -3   6   7       15.61       19.45      9.80 o
  -2   6   7        0.79       -6.06      6.06 o
  -1   6   7       29.31       31.81     18.12 o
   0   6   7      154.17      151.54      9.19 o
   1   6   7      357.52      360.13     15.92 o
   2   6   7       35.14       40.15      7.69 o
   3   6   7       87.76       91.41      9.59 o
   4   6   7        0.09        0.04      6.82 o
   5   6   7       37.08       36.67      8.86 o
   6   6   7       14.59       -1.42      8.90 o
   7   6   7       15.27       12.51      9.66 o
   8   6   7       14.11       35.47     13.03 o
   9   6   7        0.41      -10.79     13.83 o
  10   6   7        4.07        2.98     14.03 o
  11   6   7        0.49       11.91     25.60 o
  12   6   7       10.34       79.45     24.85 o
 -11   7   7        0.08      -28.59     28.59 o
 -10   7   7        2.20       42.54     27.33 o
  -9   7   7        1.84      -16.23     18.98 o
  -8   7   7        5.19       18.53     14.13 o
  -7   7   7        0.00        4.92      9.03 o
  -6   7   7       67.59      103.07     23.05 o
  -5   7   7        0.77        2.27      7.77 o
  -4   7   7       36.22       41.28      8.44 o
  -3   7   7      140.86      132.83     10.64 o
  -2   7   7       15.75        1.96      6.99 o
  -1   7   7        3.13      -10.23     10.23 o
   0   7   7        1.30      -10.00     10.00 o
   1   7   7        0.25      -13.49     13.49 o
   2   7   7       21.05       11.39      8.16 o
   3   7   7       47.75       44.34      9.71 o
   4   7   7        7.81       19.85      8.68 o
   5   7   7       76.28      112.12     13.05 o
   6   7   7        0.55       -1.64      9.19 o
   7   7   7        1.06       -9.21      9.21 o
   8   7   7        5.12       -2.38     13.08 o
   9   7   7        1.16       -6.36     14.12 o
  10   7   7        8.09        7.97     17.55 o
  11   7   7        6.73        4.58     20.31 o
 -10   8   7        0.03      -14.87     27.67 o
  -9   8   7        0.55      -12.03     24.58 o
  -8   8   7        0.70      -21.27     21.27 o
  -7   8   7        4.96       21.07     17.14 o
  -6   8   7        0.06       10.15     13.81 o
  -5   8   7       31.46       35.03     15.85 o
  -4   8   7        6.89       12.67     14.51 o
  -3   8   7        5.69       -2.28      9.32 o
  -2   8   7       58.11       60.50     10.41 o
  -1   8   7        4.53       -2.56     12.80 o
   0   8   7        0.35       -9.01     12.37 o
   1   8   7        9.20       -5.13     22.57 o
   2   8   7        1.56       -7.79      7.79 o
   3   8   7        1.07        7.84      9.39 o
   4   8   7        2.94        3.92     11.70 o
   5   8   7       28.75       43.57     12.50 o
   6   8   7        2.06       -9.96      9.96 o
   7   8   7        0.22      -12.64     13.57 o
   8   8   7        1.54        8.63     29.71 o
   9   8   7        2.33        5.66     16.73 o
  10   8   7        0.00      -15.33     18.98 o
  -7   9   7       11.66       30.57     25.75 o
  -6   9   7        0.18       -3.44     16.63 o
  -5   9   7        6.70        8.71     16.35 o
  -4   9   7        0.91        9.90     16.94 o
  -3   9   7        0.19       -3.43     13.85 o
  -2   9   7        9.73       -8.36     22.54 o
  -1   9   7       12.51        2.96     14.60 o
   0   9   7        0.04        0.22     17.84 o
   1   9   7       19.20       28.34     15.86 o
   2   9   7        3.35      -11.76     11.76 o
   3   9   7        4.27       -9.85      9.85 o
   4   9   7        0.27        6.01     10.88 o
   5   9   7        4.14        5.19     12.11 o
   6   9   7        2.59        8.41     11.80 o
   7   9   7        8.27        5.09     15.48 o
   8   9   7        6.87       10.48     22.32 o
  -6  10   7        0.15      -12.18     25.29 o
  -5  10   7       12.63       21.05     28.10 o
  -4  10   7        0.09       11.22     27.67 o
  -3  10   7        1.17      -12.83     20.99 o
  -2  10   7        1.57       -7.18     14.80 o
  -1  10   7       10.19      -15.01     15.01 o
   0  10   7        9.83      -10.35     14.98 o
   1  10   7        0.63      -14.84     14.84 o
   2  10   7        3.13        6.84     26.18 o
   3  10   7        0.10       -1.03     15.70 o
   4  10   7        1.00       64.89     29.92 o
   5  10   7        1.73      -13.99     13.99 o
   6  10   7        0.15       16.94     19.10 o
 -14   0   8        7.11       -4.42     18.61 o
 -13   0   8       24.16       39.04     19.94 o
 -12   0   8        0.00       10.54     16.29 o
 -11   0   8       11.07       24.56     11.15 o
 -10   0   8      217.66      186.94     16.08 o
  -9   0   8        0.00       -6.76      6.76 o
  -8   0   8        4.22        5.80      5.63 o
  -7   0   8        1.76       -2.87      3.99 o
  -6   0   8      232.09      223.60      7.94 o
  -5   0   8      571.88      544.96     13.04 o
  -4   0   8       10.57       10.88      4.16 o
  -3   0   8        1.01        4.02      5.59 o
  -2   0   8      228.51      167.70     13.59 o
  -1   0   8     1562.73     1569.54     37.53 o
   0   0   8      573.59      509.69     18.38 o
   1   0   8      376.72      424.12     16.55 o
   2   0   8      302.57      434.15     16.99 o
   3   0   8     6061.58     5926.36    113.26 o
   4   0   8      228.09      213.36     12.31 o
   5   0   8       26.94       19.10      6.46 o
   6   0   8       51.02       35.69     28.73 o
   7   0   8      713.68      686.16     20.73 o
   8   0   8      154.35      163.28     17.22 o
   9   0   8      551.74      525.96     29.58 o
 -14   1   8        6.04       14.51     14.06 o
 -13   1   8        0.03       -0.23     12.37 o
 -12   1   8        0.87        9.98      9.45 o
 -11   1   8        0.08        1.33      8.11 o
 -10   1   8       76.19       79.13      7.38 o
  -9   1   8       50.70       48.17      4.73 o
  -8   1   8       39.68       37.07      3.73 o
  -7   1   8        8.16       12.09      3.04 o
  -6   1   8      366.42      353.26      7.33 o
  -5   1   8        2.79       -1.96      2.85 o
  -4   1   8     1579.02     1548.14     16.98 o
  -3   1   8        0.40        5.52      2.81 o
  -2   1   8      547.59      534.77     10.51 o
  -1   1   8       81.89       86.62      5.47 o
   0   1   8        0.41       -3.40      4.36 o
   1   1   8      601.70      615.55     14.68 o
   2   1   8     3073.27     3277.37     47.92 o
   3   1   8       12.51       14.50      4.89 o
   4   1   8      139.24      144.75      7.33 o
   5   1   8        1.81       -3.89      3.89 o
   6   1   8      255.78      277.43      9.48 o
   7   1   8       19.61        9.96      6.67 o
   8   1   8       13.57       25.09      6.13 o
   9   1   8       32.25       33.74     15.66 o
 -14   2   8        0.14        9.34     21.98 o
 -13   2   8        7.69        4.92     12.61 o
 -12   2   8        7.24       -1.67      9.41 o
 -11   2   8        0.26        1.97      7.99 o
 -10   2   8       65.27       51.84      8.14 o
  -9   2   8       17.75       18.61      5.13 o
  -8   2   8       79.41       73.66      4.24 o
  -7   2   8        0.59       -0.78      3.32 o
  -6   2   8       58.99       58.93      4.63 o
  -5   2   8       10.72       15.35      4.87 o
  -4   2   8       37.75       46.81      4.09 o
  -3   2   8        8.72        4.96      2.89 o
  -2   2   8      605.71      607.46     10.87 o
  -1   2   8        7.64       14.99      4.47 o
   0   2   8     1421.06     1396.97     25.33 o
   1   2   8       37.82       45.94      7.59 o
   2   2   8      167.14      238.16     10.03 o
   3   2   8     3152.00     3294.93     48.98 o
   4   2   8        1.53       -0.75      4.20 o
   5   2   8       76.34       81.00      7.78 o
   6   2   8       62.57       58.82      7.43 o
   7   2   8      140.17      164.15     10.99 o
   8   2   8       19.83       16.69      9.74 o
   9   2   8       10.34        3.93      9.52 o
 -14   3   8        5.64       10.17     23.49 o
 -13   3   8        0.84      -16.04     19.29 o
 -12   3   8        0.00        4.59     12.33 o
 -11   3   8        2.79        2.62      8.20 o
 -10   3   8       11.39       14.10      7.36 o
  -9   3   8      144.06      127.89      8.11 o
  -8   3   8       32.42       31.06      4.87 o
  -7   3   8      199.91      218.88      8.64 o
  -6   3   8        1.43        0.95      4.59 o
  -5   3   8        4.01       14.99      4.52 o
  -4   3   8       51.45       45.98      4.74 o
  -3   3   8        0.50        4.39      3.85 o
  -2   3   8      790.35      806.84     14.77 o
  -1   3   8      567.43      576.34     12.12 o
   0   3   8      183.61      230.65      7.73 o
   1   3   8      178.09      179.33      8.27 o
   2   3   8      229.87      246.97     10.67 o
   3   3   8       13.27       12.94      5.48 o
   4   3   8       58.84       74.46      8.65 o
   5   3   8      221.37      232.98     15.36 o
   6   3   8      126.09      105.93      9.59 o
   7   3   8      167.61      168.53      9.88 o
   8   3   8        0.00       -1.56      6.40 o
   9   3   8        5.48       32.06     15.98 o
  10   3   8        7.23      -14.87     14.87 o
  11   3   8       38.00       72.12     23.06 o
  13   3   8       16.51       60.93     26.74 o
 -13   4   8        0.06        1.64     23.40 o
 -12   4   8       31.27       40.60     14.98 o
 -11   4   8        1.48       -1.95     12.47 o
 -10   4   8        1.96       -8.27      8.27 o
  -9   4   8        0.05       -2.22      5.45 o
  -8   4   8        0.26        4.59      6.84 o
  -7   4   8        0.20        0.84      6.60 o
  -6   4   8        2.78       -2.18      5.77 o
  -5   4   8       89.36      101.65      8.38 o
  -4   4   8       23.74       26.49      5.48 o
  -3   4   8        0.60       -1.92      4.22 o
  -2   4   8        2.30        1.51      4.60 o
  -1   4   8       19.69       28.13      3.96 o
   0   4   8        2.33        1.72      4.38 o
   1   4   8      286.08      281.60      9.50 o
   2   4   8        8.58        6.64      5.97 o
   3   4   8      139.34      154.65      9.70 o
   4   4   8       32.91       21.45      6.76 o
   5   4   8        9.75        8.08      8.81 o
   6   4   8      218.43      222.92     11.73 o
   7   4   8        1.84        8.62      9.32 o
   8   4   8        2.99       -2.91      9.10 o
   9   4   8        0.00        8.28     15.86 o
  10   4   8        6.90       -1.83     21.75 o
  11   4   8        2.71       11.40     13.67 o
  12   4   8        3.98        2.32     19.85 o
  13   4   8        4.70       -8.10     19.97 o
 -13   5   8        0.26       -4.51     23.25 o
 -12   5   8        2.62       15.33     16.43 o
 -11   5   8        0.46        1.04     22.64 o
 -10   5   8        4.30       -5.37      8.92 o
  -9   5   8        0.61       -8.02      8.02 o
  -8   5   8        4.33       -2.29      7.92 o
  -7   5   8        1.14       -1.71      6.72 o
  -6   5   8        5.54       -1.61      6.68 o
  -5   5   8      139.52      159.87      9.40 o
  -4   5   8        0.62       -1.73      5.31 o
  -3   5   8      333.52      329.41     11.18 o
  -2   5   8       95.60      111.56      9.69 o
  -1   5   8        0.02       -1.65      3.82 o
   0   5   8      142.05      160.49      7.28 o
   1   5   8       31.31       30.62      4.83 o
   2   5   8       77.28       76.61      5.83 o
   3   5   8       13.37       15.62      6.01 o
   4   5   8        0.23       -4.52      5.69 o
   5   5   8        1.86        6.73      6.63 o
   6   5   8       62.85       55.53      7.96 o
   7   5   8      100.83       94.37     12.20 o
   8   5   8        8.37        6.66      9.42 o
   9   5   8        3.77      -11.57     11.57 o
  10   5   8       23.23       -6.32     14.08 o
  11   5   8        9.52      -13.78     13.78 o
  12   5   8        0.51       21.70     19.60 o
 -12   6   8        0.20      -18.12     18.12 o
 -11   6   8        3.10        9.95     32.26 o
 -10   6   8        0.05       -4.88     20.46 o
  -9   6   8        3.42        8.60     10.70 o
  -8   6   8       15.62       10.96      9.06 o
  -7   6   8       46.16       30.24      9.44 o
  -6   6   8      107.60      119.89     11.91 o
  -5   6   8      102.76      100.02     13.21 o
  -4   6   8       14.48       18.35      7.89 o
  -3   6   8       31.87       28.82      6.82 o
  -2   6   8       31.26       25.97      6.49 o
  -1   6   8       45.19       25.27      7.75 o
   0   6   8        1.05       -3.36      4.81 o
   1   6   8      123.59      106.46      6.75 o
   2   6   8      151.96      108.10      9.77 o
   3   6   8       22.19       37.53      8.33 o
   4   6   8       31.63       22.13      8.33 o
   5   6   8      118.57      119.44     11.18 o
   6   6   8       10.10        5.86      9.09 o
   7   6   8       29.74       35.91     10.80 o
   8   6   8        3.27       12.50     15.01 o
   9   6   8        1.60        8.90     13.83 o
  10   6   8        7.28      -14.16     14.16 o
  11   6   8        7.28        3.25     17.42 o
 -11   7   8        0.19       11.16     32.12 o
 -10   7   8        8.63       20.53     26.40 o
  -9   7   8        5.28      -21.11     21.11 o
  -8   7   8        0.00        5.32     14.33 o
  -7   7   8        6.97       -4.76     10.00 o
  -6   7   8       21.34       25.01      9.35 o
  -5   7   8        3.96       17.90     12.85 o
  -4   7   8       10.25        9.23     15.13 o
  -3   7   8       39.30       54.05      8.96 o
  -2   7   8        8.55       -3.65     11.75 o
  -1   7   8        2.41       -1.55     21.86 o
   0   7   8      101.45      101.10      9.64 o
   1   7   8        4.11        9.19      7.82 o
   2   7   8        7.92        1.27      7.64 o
   3   7   8        0.00       -3.17      7.46 o
   4   7   8      107.12      130.29     15.54 o
   5   7   8        0.79        6.26      9.31 o
   6   7   8        0.00        3.37      9.73 o
   7   7   8       24.28       14.74     10.60 o
   8   7   8        1.75        6.53     15.02 o
   9   7   8        6.80        1.70     14.74 o
  10   7   8       11.36       16.01     33.85 o
  -9   8   8        2.50       15.83     26.12 o
  -8   8   8        0.06        6.03     24.02 o
  -7   8   8       21.93       17.40     15.92 o
  -6   8   8        6.05       17.21     15.54 o
  -5   8   8        4.06      -14.34     22.30 o
  -4   8   8       14.14       13.65     16.28 o
  -3   8   8        6.92        9.09      9.28 o
  -2   8   8        0.13        4.55      7.34 o
  -1   8   8        5.96        3.83     12.97 o
   0   8   8        6.92       -1.92     12.92 o
   1   8   8       60.48       65.84     15.35 o
   2   8   8       21.49       21.92      9.60 o
   3   8   8       19.20        7.77     12.73 o
   4   8   8        0.01       13.46     10.27 o
   5   8   8        6.56        2.28     10.31 o
   6   8   8       44.65       72.79     13.46 o
   7   8   8        1.08       -7.07     20.71 o
   8   8   8        2.03        2.18     31.36 o
   9   8   8        1.49       14.16     33.66 o
  -7   9   8        4.83      -16.26     22.81 o
  -6   9   8        8.68        5.79     18.00 o
  -5   9   8        3.54        0.99     16.54 o
  -4   9   8        2.30        7.63     15.46 o
  -3   9   8        0.14        8.94     15.27 o
  -2   9   8        3.59        1.28     14.58 o
  -1   9   8        0.09        9.13     14.99 o
   0   9   8        0.02        7.50     15.19 o
   1   9   8       12.92       12.30     17.78 o
   2   9   8        0.70       29.50     16.00 o
   3   9   8       16.55        1.45     10.19 o
   4   9   8        4.98        4.34     11.40 o
   5   9   8       28.17       52.00     13.21 o
   6   9   8       13.53       17.57     14.51 o
   7   9   8        2.02        8.47     19.60 o
   8   9   8        0.31       26.34     21.36 o
  -5  10   8        0.58       32.98     28.07 o
  -4  10   8        0.29       -1.42     27.79 o
  -3  10   8        0.13        7.72     17.98 o
  -2  10   8        0.10        4.71     16.23 o
  -1  10   8        3.81       14.85     16.25 o
   0  10   8        3.41       33.41     18.70 o
   1  10   8        0.28       -1.64     16.34 o
   2  10   8        0.12       -5.71     16.05 o
   3  10   8        0.40      -24.61     24.61 o
   4  10   8        0.04      -14.47     26.28 o
   5  10   8        1.29       -9.89     14.26 o
   6  10   8        1.40      -12.27     17.34 o
 -14   1   9        7.15       -0.94     13.95 o
 -13   1   9        5.26        1.49     13.01 o
 -12   1   9        3.00       -4.66     17.90 o
 -11   1   9        3.99        2.16      7.72 o
 -10   1   9       34.33       43.02      6.73 o
  -9   1   9        6.90        8.59      4.76 o
  -8   1   9      161.96      139.46      5.93 o
  -7   1   9      485.83      441.60      9.45 o
  -6   1   9       18.84       25.11      3.84 o
  -5   1   9       23.39       16.95      3.46 o
  -4   1   9        7.11        3.70      3.25 o
  -3   1   9     1309.41     1246.91     15.51 o
  -2   1   9       85.51       59.79      4.79 o
  -1   1   9       94.30       98.71      5.97 o
   0   1   9      438.13      443.58     12.91 o
   1   1   9      971.29      897.71     21.43 o
   2   1   9        1.69        1.77      4.88 o
   3   1   9      839.56      832.56     25.85 o
   4   1   9      286.43      298.36     10.62 o
   5   1   9        2.92        2.52      4.70 o
   6   1   9        0.03        0.04      3.20 o
   7   1   9       80.59       74.86      7.41 o
   8   1   9       38.49       29.35      6.97 o
 -14   2   9        0.31        7.08     22.47 o
 -13   2   9        4.26        6.15     20.90 o
 -12   2   9        0.99       -9.28      9.28 o
 -11   2   9        0.17       -7.08      7.08 o
 -10   2   9       14.76        5.17      6.38 o
  -9   2   9        1.40       -1.70      4.86 o
  -8   2   9       30.83       27.43      3.92 o
  -7   2   9      186.36      213.76      7.75 o
  -6   2   9       20.96       20.62      4.28 o
  -5   2   9       17.87       20.21      3.61 o
  -4   2   9      793.34      752.39     12.46 o
  -3   2   9     1297.97     1241.31     15.80 o
  -2   2   9       47.94       35.87      7.29 o
  -1   2   9      359.43      378.76     10.53 o
   0   2   9        4.09        7.48      5.16 o
   1   2   9      626.88      700.30     17.01 o
   2   2   9      870.90      859.07     26.16 o
   3   2   9      379.15      351.57     12.21 o
   4   2   9      135.56      141.39      8.86 o
   5   2   9      268.84      254.36     10.57 o
   6   2   9        3.08        8.36      6.33 o
   7   2   9       61.45       61.33      8.33 o
   8   2   9        7.07       -1.93      5.42 o
 -14   3   9        1.44       -5.60     22.13 o
 -13   3   9        5.14        0.83     20.43 o
 -12   3   9        0.02       -7.16     13.04 o
 -11   3   9       10.40       -7.61      7.61 o
 -10   3   9       34.31       46.54      7.97 o
  -9   3   9      155.04      153.12      8.14 o
  -8   3   9      148.35      144.38      7.86 o
  -7   3   9      152.28      142.81      8.29 o
  -6   3   9       26.68       11.52      7.29 o
  -5   3   9        8.66        9.69      4.68 o
  -4   3   9      196.89      211.97      8.17 o
  -3   3   9     1040.38     1031.75     16.06 o
  -2   3   9      115.26      111.40      6.48 o
  -1   3   9      875.18      925.92     16.31 o
   0   3   9       48.72       53.70      5.77 o
   1   3   9       60.32       53.08      6.19 o
   2   3   9        3.49       10.86      5.80 o
   3   3   9       30.17       33.41      7.69 o
   4   3   9      113.61      137.84     10.55 o
   5   3   9        1.19       -3.11      7.03 o
   6   3   9       95.30      102.48     10.04 o
   7   3   9       44.95       71.62     11.24 o
   8   3   9       17.31       25.11      8.09 o
   9   3   9        0.97       17.37     16.91 o
  10   3   9        8.42       20.00     19.23 o
  11   3   9        4.94       17.34     23.06 o
  13   3   9        0.60       19.54     26.65 o
 -13   4   9        0.00       12.92     22.66 o
 -12   4   9        1.20       -0.73     14.28 o
 -11   4   9        1.83       -8.28      9.32 o
 -10   4   9        0.04        1.21      8.72 o
  -9   4   9      141.54      161.82     11.42 o
  -8   4   9        4.82        2.87      6.79 o
  -7   4   9       96.69       80.13      8.86 o
  -6   4   9        5.13        0.40      6.21 o
  -5   4   9       32.88       39.66      7.07 o
  -4   4   9       94.66       97.08      8.10 o
  -3   4   9       68.90       66.05      6.58 o
  -2   4   9      271.94      270.87     10.23 o
  -1   4   9       41.85       48.24      5.93 o
   0   4   9      355.76      363.61     11.14 o
   1   4   9       81.69       96.13      6.78 o
   2   4   9      117.63      127.42      9.47 o
   3   4   9        0.81        3.26      5.95 o
   4   4   9        7.89       11.53      6.72 o
   5   4   9        5.06       -6.41      6.41 o
   6   4   9      251.28      281.59     13.30 o
   7   4   9      151.07      163.63     11.30 o
   8   4   9       11.48       -9.20      9.20 o
   9   4   9        0.48       19.66     17.40 o
  10   4   9       13.58       52.00     21.79 o
  11   4   9        7.49       -7.00     24.64 o
  12   4   9        0.00       11.28     20.00 o
  13   4   9        1.06       -3.06     19.91 o
 -13   5   9        2.68      -12.55     24.82 o
 -12   5   9        0.03      -15.74     15.87 o
 -11   5   9        6.36        3.18     14.89 o
 -10   5   9        4.50        4.93     10.87 o
  -9   5   9        8.96       -1.04     12.13 o
  -8   5   9       32.50       42.97      9.63 o
  -7   5   9       68.20       80.86     17.91 o
  -6   5   9        2.03        0.47      6.53 o
  -5   5   9       45.71       28.56      7.39 o
  -4   5   9       61.24       73.15      8.24 o
  -3   5   9       56.06       53.82      7.37 o
  -2   5   9        2.33       -6.51      6.51 o
  -1   5   9        4.25        0.10      3.87 o
   0   5   9       30.64       28.48      5.42 o
   1   5   9       20.82       20.31      7.41 o
   2   5   9      149.48      160.49      7.95 o
   3   5   9        0.25        5.59      7.05 o
   4   5   9       13.02       14.54      7.47 o
   5   5   9       33.72       49.61      9.12 o
   6   5   9       25.50       17.79      8.66 o
   7   5   9       76.71       93.62     10.59 o
   8   5   9        1.36       -6.29     11.02 o
   9   5   9       30.42       22.73     13.66 o
  10   5   9        0.19        4.83     13.52 o
  11   5   9       12.56       14.60     16.02 o
  12   5   9        0.40      -17.68     17.68 o
 -12   6   9        0.56       19.44     32.30 o
 -11   6   9        0.12       16.79     25.35 o
 -10   6   9       21.89       24.45     13.60 o
  -9   6   9        0.78       -0.34     12.83 o
  -8   6   9        0.48       -2.44      8.36 o
  -7   6   9        0.11       -2.30      9.04 o
  -6   6   9       28.87       36.05      9.09 o
  -5   6   9       20.33        9.27      7.92 o
  -4   6   9      158.59      159.90     14.09 o
  -3   6   9       15.87       17.10      6.79 o
  -2   6   9      121.75      129.64     11.47 o
  -1   6   9        0.01        4.96      5.91 o
   0   6   9       89.38       74.28      6.91 o
   1   6   9       23.07       40.50      6.59 o
   2   6   9      276.47      267.13     11.01 o
   3   6   9       33.52       24.31      6.60 o
   4   6   9        2.61        1.58      5.48 o
   5   6   9       33.75       30.14      9.19 o
   6   6   9       63.29       52.42     15.05 o
   7   6   9        0.63       10.18     10.26 o
   8   6   9        2.72        0.47     11.95 o
   9   6   9        0.27      -12.26     12.26 o
  10   6   9        3.25       -4.20     15.08 o
  11   6   9       13.90       53.83     21.43 o
 -11   7   9        0.02       -9.49     33.11 o
 -10   7   9        1.60      -24.42     26.46 o
  -9   7   9        4.93       28.29     23.99 o
  -8   7   9        2.91       -3.78     10.77 o
  -7   7   9        3.58       16.41     13.51 o
  -6   7   9        8.69        0.07      8.78 o
  -5   7   9        2.37        7.88      8.17 o
  -4   7   9       27.01       21.12      8.90 o
  -3   7   9        1.13        4.25      8.56 o
  -2   7   9       44.32       37.44      8.98 o
  -1   7   9        0.76        4.27     15.36 o
   0   7   9       49.82       37.80      8.23 o
   1   7   9        4.85        1.91      9.16 o
   2   7   9        9.36       20.17      8.62 o
   3   7   9        0.90        8.11      8.70 o
   4   7   9       21.06       20.32     10.02 o
   5   7   9        0.33        6.05      9.41 o
   6   7   9        0.69       -2.35      9.30 o
   7   7   9        3.86       -9.62      9.62 o
   8   7   9        5.93       -6.70     12.59 o
   9   7   9        0.60        7.37     22.88 o
  10   7   9        0.81       11.91     16.42 o
  -9   8   9        2.02      -13.29     25.04 o
  -8   8   9        1.75       15.61     24.08 o
  -7   8   9        1.74       -6.42     14.31 o
  -6   8   9        4.07      -14.11     14.11 o
  -5   8   9        4.88      -11.69     17.79 o
  -4   8   9        5.89       10.36      8.80 o
  -3   8   9        1.37       -0.59      9.24 o
  -2   8   9       10.03       12.17      8.59 o
  -1   8   9        6.58        0.26     13.51 o
   0   8   9       13.49      -10.55     13.43 o
   1   8   9        2.89        1.11     10.11 o
   2   8   9       20.74       27.90      9.70 o
   3   8   9        2.67        9.18     17.21 o
   4   8   9        0.07      -10.97     13.07 o
   5   8   9        4.53       -9.21      9.21 o
   6   8   9        5.13       -3.02     11.06 o
   7   8   9        2.69       -8.96     13.50 o
   8   8   9        4.61        7.46     16.48 o
   9   8   9        0.25       13.94     19.41 o
  -6   9   9        2.05       -2.12     18.49 o
  -5   9   9        0.78       13.88     15.77 o
  -4   9   9        3.27        4.27     16.21 o
  -3   9   9       14.34        2.40     22.26 o
  -2   9   9        1.60       10.15     15.34 o
  -1   9   9        0.05        1.89     15.79 o
   0   9   9        9.14        5.40     25.07 o
   1   9   9        6.50       -1.11     15.68 o
   2   9   9       10.88       -1.42     12.59 o
   3   9   9        0.12        2.32     11.56 o
   4   9   9       30.65       42.10     12.07 o
   5   9   9        0.31       -3.91     11.54 o
   6   9   9        3.43       16.85     18.15 o
   7   9   9        0.19       19.63     19.82 o
  -5  10   9        0.11      -21.79     28.25 o
  -4  10   9        0.35        1.58     25.53 o
  -3  10   9        0.10       31.72     26.12 o
  -2  10   9        3.91        1.31     17.09 o
  -1  10   9        0.54       -9.94     15.77 o
   0  10   9        0.15        9.65     17.04 o
   1  10   9        4.32        2.46     17.09 o
   2  10   9        1.23       -2.04     25.10 o
   3  10   9        0.05       57.53     29.43 o
   4  10   9        2.44       33.73     26.18 o
   5  10   9        8.77      -13.73     24.67 o
 -14   0  10        0.23       -9.27     20.77 o
 -13   0  10        0.07       -7.33     17.34 o
 -12   0  10       16.87       14.60     12.58 o
 -11   0  10       13.29       28.58      9.94 o
 -10   0  10       14.17        6.50      6.06 o
  -9   0  10      435.88      445.65     14.18 o
  -8   0  10      643.90      603.15     33.29 o
  -7   0  10       41.22       29.30      5.98 o
  -6   0  10       26.23       26.60      6.85 o
  -5   0  10       31.23       40.04      6.72 o
  -4   0  10       13.97        9.38      4.71 o
  -3   0  10     1703.97     1847.39     35.47 o
  -2   0  10      159.20      130.73      8.77 o
  -1   0  10      405.70      433.99     18.63 o
   0   0  10       24.18       19.75      7.67 o
   1   0  10      844.46      912.76     27.78 o
   2   0  10        3.27        7.67      7.31 o
   3   0  10      236.91      267.34     15.23 o
   4   0  10      304.91      321.84     16.16 o
   5   0  10      328.55      388.25     20.88 o
   6   0  10       94.14       84.33     10.74 o
   7   0  10      239.78      252.62     21.79 o
   8   0  10       33.28       12.72      7.57 o
 -14   1  10        0.08        9.77     21.24 o
 -13   1  10       27.89       52.97     13.39 o
 -12   1  10        0.02       -3.01     15.04 o
 -11   1  10       25.47       17.85      6.95 o
 -10   1  10       50.29       76.78      9.18 o
  -9   1  10       94.01      107.22      5.18 o
  -8   1  10      140.71      131.69      6.38 o
  -7   1  10       30.02       28.66      5.03 o
  -6   1  10       45.17       52.84      4.48 o
  -5   1  10      151.06      178.16      6.23 o
  -4   1  10       30.17       45.46      4.22 o
  -3   1  10      492.81      488.15     11.07 o
  -2   1  10     1399.18     1379.28     22.59 o
  -1   1  10      225.82      202.37      8.13 o
   0   1  10      192.61      189.84      9.19 o
   1   1  10     1278.07     1236.09     26.18 o
   2   1  10      449.34      376.81     12.50 o
   3   1  10       37.27       49.06      6.31 o
   4   1  10       18.65       26.39      5.73 o
   5   1  10       37.11       28.69      5.73 o
   6   1  10      105.79       90.00      7.16 o
   7   1  10      321.32      332.56     17.42 o
   8   1  10      192.78      202.02     11.44 o
 -14   2  10        3.92      -21.48     21.48 o
 -13   2  10        1.21      -19.26     26.04 o
 -12   2  10        0.32       -9.64      9.64 o
 -11   2  10       14.38        7.29      7.91 o
 -10   2  10        1.37       -0.91      6.30 o
  -9   2  10       36.61       31.12      4.41 o
  -8   2  10      333.42      304.92     11.98 o
  -7   2  10       13.35        8.93      4.85 o
  -6   2  10       13.78        8.70      4.69 o
  -5   2  10        1.83        6.59      3.51 o
  -4   2  10      233.17      244.08      6.89 o
  -3   2  10       46.51       58.43      5.18 o
  -2   2  10       13.05       10.01      4.83 o
  -1   2  10       26.14       33.38      5.37 o
   0   2  10     1166.05     1263.50     25.12 o
   1   2  10      132.72      120.99      8.47 o
   2   2  10     1503.86     1620.10     29.60 o
   3   2  10       12.69       13.81      5.62 o
   4   2  10       76.90       88.33      7.49 o
   5   2  10      148.25      135.69      8.55 o
   6   2  10        0.76       -6.27      6.27 o
   7   2  10       60.81       62.97      8.98 o
   8   2  10       29.54        7.93      9.08 o
 -14   3  10        6.01      -22.69     22.69 o
 -13   3  10        1.95      -11.75     20.40 o
 -12   3  10        0.01      -12.67     12.88 o
 -11   3  10        0.20        1.48      9.16 o
 -10   3  10       19.24       20.68      9.50 o
  -9   3  10      114.95       96.79      9.74 o
  -8   3  10        5.11       10.88      7.68 o
  -7   3  10      246.37      268.91     12.38 o
  -6   3  10       99.15       91.18      7.63 o
  -5   3  10        0.01       -2.74      5.19 o
  -4   3  10      192.65      193.84      8.28 o
  -3   3  10       16.50       19.02      3.43 o
  -2   3  10      105.99      108.23      6.61 o
  -1   3  10      273.58      245.47     10.34 o
   0   3  10        6.11        2.65      4.22 o
   1   3  10      197.71      209.24     10.54 o
   2   3  10      344.73      340.07     13.83 o
   3   3  10        8.18        9.23      6.05 o
   4   3  10       41.93       50.85      9.44 o
   5   3  10        0.10       -6.99      6.99 o
   6   3  10       41.35       15.32      7.92 o
   7   3  10        2.26       -1.87      7.56 o
   8   3  10       17.70        0.06     12.03 o
   9   3  10       19.44       41.05     20.31 o
  10   3  10        7.16       13.42     19.94 o
  11   3  10       38.24       94.50     29.71 o
 -13   4  10        1.52       -2.50     22.94 o
 -12   4  10        0.19       -1.67     14.99 o
 -11   4  10        1.65       23.15     12.57 o
 -10   4  10       54.02       67.45     13.55 o
  -9   4  10        4.15        3.58      8.36 o
  -8   4  10       29.89       36.72      7.98 o
  -7   4  10      102.15       89.92      9.18 o
  -6   4  10       22.83       12.07      7.03 o
  -5   4  10        2.09        0.73      6.15 o
  -4   4  10      192.68      195.70     10.23 o
  -3   4  10       12.16       24.38      6.31 o
  -2   4  10        4.66       -1.53      5.71 o
  -1   4  10       19.79       17.70      5.55 o
   0   4  10       84.42       85.75      7.09 o
   1   4  10      245.37      292.52     10.58 o
   2   4  10       32.47       29.99      7.46 o
   3   4  10        0.66        4.88      6.72 o
   4   4  10        1.40        0.64      6.76 o
   5   4  10      108.78      106.76     11.64 o
   6   4  10       28.56       45.70      8.54 o
   7   4  10       13.03       -0.13      8.75 o
   8   4  10        7.93        7.23     11.31 o
   9   4  10        4.13       -5.04     17.43 o
  10   4  10        1.42        4.02     22.97 o
  11   4  10        4.63       -3.21     29.52 o
  12   4  10        7.77       25.78     20.53 o
 -12   5  10        2.14      -13.05     25.57 o
 -11   5  10        0.04      -12.59     12.59 o
 -10   5  10        0.00       14.01     17.81 o
  -9   5  10        0.10       17.88     10.61 o
  -8   5  10        9.63        2.91      7.94 o
  -7   5  10        0.15       -6.61      6.61 o
  -6   5  10        0.00        4.27      6.61 o
  -5   5  10        0.83       -3.37      6.90 o
  -4   5  10       75.44       97.08      9.13 o
  -3   5  10       13.19       16.18      6.61 o
  -2   5  10        6.91        0.72      7.01 o
  -1   5  10        6.91       10.08      6.33 o
   0   5  10        1.07        1.79      5.25 o
   1   5  10       30.91       23.71      6.68 o
   2   5  10       34.90       19.98      8.97 o
   3   5  10        1.93        7.83      9.16 o
   4   5  10        1.74        2.66      8.66 o
   5   5  10      262.65      308.82     17.50 o
   6   5  10       20.92       28.24     10.37 o
   7   5  10        0.01        6.52     11.78 o
   8   5  10       20.83       34.99     20.65 o
   9   5  10        1.36      -10.76     13.08 o
  10   5  10        3.90      -13.08     13.08 o
  11   5  10        0.37       -7.27     17.39 o
  12   5  10        1.71      -11.87     19.17 o
 -12   6  10        0.79       17.06     34.50 o
 -11   6  10       11.60       14.84     28.16 o
 -10   6  10        0.00        4.91     12.36 o
  -9   6  10        2.31       21.53     12.37 o
  -8   6  10       10.76       -0.39      8.69 o
  -7   6  10       52.18       43.96      9.77 o
  -6   6  10        3.04       -7.42      7.47 o
  -5   6  10        0.54       -1.88      6.77 o
  -4   6  10       55.30       38.82      7.88 o
  -3   6  10      174.43      198.01     11.27 o
  -2   6  10       10.21       -1.74      7.97 o
  -1   6  10        1.73       -4.71      4.71 o
   0   6  10      128.65      101.58      7.75 o
   1   6  10        7.53        3.28      5.79 o
   2   6  10      107.05      124.62      9.86 o
   3   6  10        1.79        8.40      5.74 o
   4   6  10      212.84      213.60     17.04 o
   5   6  10        4.84        7.15      8.89 o
   6   6  10       58.23       52.76     11.83 o
   7   6  10        7.88       16.33     10.74 o
   8   6  10       20.23       22.31     13.46 o
   9   6  10        0.46       12.33     14.75 o
  10   6  10        0.43      -13.61     14.14 o
  11   6  10        0.25      -15.00     22.06 o
 -11   7  10        3.57        1.30     29.46 o
 -10   7  10        2.62        7.88     28.84 o
  -9   7  10        1.83       29.91     19.60 o
  -8   7  10       12.82       18.08     13.77 o
  -7   7  10        2.33       -3.34      8.82 o
  -6   7  10       13.17       21.76      8.71 o
  -5   7  10       30.46       33.46      9.49 o
  -4   7  10       12.23       17.81      8.64 o
  -3   7  10       13.48       20.66     10.49 o
  -2   7  10        9.53       17.21      7.06 o
  -1   7  10        9.98       22.44      8.63 o
   0   7  10        1.32       -0.77      5.51 o
   1   7  10        1.19       -4.64      7.66 o
   2   7  10       15.97        8.79     16.64 o
   3   7  10        1.74        6.54      8.74 o
   4   7  10        4.14        8.07     12.53 o
   5   7  10       68.87       76.94     12.49 o
   6   7  10       10.18       19.23     11.29 o
   7   7  10        0.95       -2.75     12.40 o
   8   7  10        0.91        6.38     12.88 o
   9   7  10        0.19      -12.93     12.93 o
  10   7  10        1.39      -19.51     19.51 o
  -8   8  10        2.82      -18.52     24.45 o
  -7   8  10        8.13       17.81     15.83 o
  -6   8  10        8.51        4.21     21.22 o
  -5   8  10       38.90       36.92     16.10 o
  -4   8  10        9.07        6.60      8.73 o
  -3   8  10        0.00        3.74      8.36 o
  -2   8  10       24.46       15.08      9.21 o
  -1   8  10        1.17       25.36     15.35 o
   0   8  10        6.01       15.95     13.93 o
   1   8  10        0.01        4.90      8.16 o
   2   8  10       19.58       37.06     10.05 o
   3   8  10       22.59        9.12     18.78 o
   4   8  10       30.53       46.25     23.41 o
   5   8  10        1.96      -10.20     10.20 o
   6   8  10        8.00       -9.23     10.89 o
   7   8  10        4.89       -0.92     13.68 o
   8   8  10        1.08      -14.21     14.21 o
   9   8  10        1.01       18.49     20.25 o
  -6   9  10        0.65      -16.58     16.58 o
  -5   9  10        0.32      -12.24     16.87 o
  -4   9  10        0.05      -13.59     13.59 o
  -3   9  10        0.68       19.63     16.45 o
  -2   9  10        5.76       -8.84     26.23 o
  -1   9  10        1.11       12.23     15.39 o
   0   9  10        7.66       -3.56     15.37 o
   1   9  10        1.65       -8.78     14.85 o
   2   9  10       30.14       45.84     21.02 o
   3   9  10        0.60       -9.77      9.77 o
   4   9  10        1.09        4.74     13.70 o
   5   9  10       30.03       36.74     13.65 o
   6   9  10        0.02       64.79     20.65 o
   7   9  10        7.54       53.26     22.47 o
  -5  10  10        0.22      -26.03     26.03 o
  -4  10  10        0.09       24.17     28.01 o
  -3  10  10        0.14      -17.87     25.13 o
  -2  10  10        0.21      -22.69     22.97 o
  -1  10  10        0.60      -17.34     31.05 o
   0  10  10        0.78       15.55     17.49 o
   1  10  10        2.06       20.28     22.78 o
   2  10  10        1.82       24.92     26.28 o
   3  10  10        0.57       -2.10     24.54 o
   4  10  10        0.05      -18.02     24.70 o
 -14   1  11        0.00       -7.51     21.36 o
 -13   1  11        1.43       -6.62     15.33 o
 -12   1  11        8.76       -8.70      8.70 o
 -11   1  11        4.27       -6.66      6.66 o
 -10   1  11       56.69       61.27      9.50 o
  -9   1  11       48.14       49.93      6.91 o
  -8   1  11       12.29        8.41      9.31 o
  -7   1  11       24.71       18.41      5.96 o
  -6   1  11      210.50      211.08      9.96 o
  -5   1  11       36.48       44.79      4.48 o
  -4   1  11      328.36      338.17      8.97 o
  -3   1  11       25.68       26.76      4.76 o
  -2   1  11        8.40        7.73      4.18 o
  -1   1  11        7.36       -4.08      4.36 o
   0   1  11      110.74      124.23      8.43 o
   1   1  11      870.04      846.11     19.70 o
   2   1  11      110.23       90.60      7.82 o
   3   1  11      272.61      250.62     10.97 o
   4   1  11        8.10        9.09      5.66 o
   5   1  11        2.35        1.26      5.24 o
   6   1  11       18.91        9.24      5.75 o
   7   1  11       46.94       35.85      9.51 o
   8   1  11       10.98       -1.03      5.54 o
 -14   2  11        0.13      -21.79     23.03 o
 -13   2  11        3.45      -19.80     21.50 o
 -12   2  11       17.63       19.16     11.52 o
 -11   2  11       25.63       38.32     11.16 o
 -10   2  11        3.54       -1.59      8.61 o
  -9   2  11      200.94      217.19     10.83 o
  -8   2  11       30.88       34.04      7.10 o
  -7   2  11       35.50       37.48      6.63 o
  -6   2  11      204.04      162.45      9.10 o
  -5   2  11      420.10      426.60     10.70 o
  -4   2  11      121.81      118.71      5.54 o
  -3   2  11       44.05       59.32      5.35 o
  -2   2  11     1014.03      912.69     18.26 o
  -1   2  11        6.15        4.26      4.72 o
   0   2  11     1098.42     1050.72     23.05 o
   1   2  11        0.08       15.49      7.79 o
   2   2  11      226.44      233.02     11.04 o
   3   2  11       47.80       44.10      6.87 o
   4   2  11       14.06        8.95      5.84 o
   5   2  11        9.27       -5.53      5.53 o
   6   2  11       18.41        7.43      6.01 o
   7   2  11      141.64      129.77     10.89 o
   8   2  11        1.70        9.95     11.35 o
 -13   3  11        1.12       32.06     27.85 o
 -12   3  11        5.45        4.25     12.72 o
 -11   3  11        2.43       12.51     19.77 o
 -10   3  11        6.99       14.20      9.31 o
  -9   3  11      171.09      191.08     12.92 o
  -8   3  11        4.94        3.29      6.87 o
  -7   3  11      104.08       80.42      8.23 o
  -6   3  11        1.07        7.17      6.25 o
  -5   3  11       26.13       20.27      6.05 o
  -4   3  11      528.23      511.68     11.03 o
  -3   3  11      287.66      270.37      9.67 o
  -2   3  11       17.82       22.69      5.78 o
  -1   3  11        6.40        0.31      4.82 o
   0   3  11        6.12        8.40      4.90 o
   1   3  11      378.73      381.28     18.35 o
   2   3  11        6.80       -2.39      6.04 o
   3   3  11       12.52        4.29      6.81 o
   4   3  11      136.54      119.25      9.75 o
   5   3  11       87.04      130.40     11.52 o
   6   3  11       13.76       23.57      8.44 o
   7   3  11        2.32        0.69      8.17 o
   8   3  11       43.15       42.26     15.12 o
  10   3  11        2.34      -22.60     23.00 o
  11   3  11       16.04       33.54     30.26 o
 -12   4  11        0.04       -7.86     13.16 o
 -11   4  11        0.67      -10.06     14.45 o
 -10   4  11        1.55        5.68     10.60 o
  -9   4  11        1.69        2.67      8.84 o
  -8   4  11       36.82       13.81      7.84 o
  -7   4  11       44.95       67.04      8.75 o
  -6   4  11       44.59       40.75      7.95 o
  -5   4  11       73.44       80.59      8.62 o
  -4   4  11      119.75      143.27      9.97 o
  -3   4  11       94.11       92.89      8.55 o
  -2   4  11       50.61       53.55     10.54 o
  -1   4  11        9.82       14.22     11.77 o
   0   4  11      108.51      112.00      8.88 o
   1   4  11      112.16      126.07      8.19 o
   2   4  11      186.21      210.21     12.01 o
   3   4  11        0.80       -2.34      6.67 o
   4   4  11       18.95       21.27      7.84 o
   5   4  11       61.49       77.85      9.64 o
   6   4  11       13.51       -0.92      7.72 o
   7   4  11        0.06        0.53      9.00 o
   8   4  11      124.78      125.07     24.85 o
   9   4  11       21.08        4.27     20.87 o
  10   4  11        1.03       16.79     25.26 o
  11   4  11        0.60        9.86     33.11 o
  12   4  11        2.10        9.12     20.28 o
 -12   5  11        0.98       -1.45     26.77 o
 -11   5  11        4.25       26.16     14.21 o
 -10   5  11        6.42        4.66     13.48 o
  -9   5  11        5.96       27.21     11.95 o
  -8   5  11        1.03        2.37      7.69 o
  -7   5  11        8.89       -0.71      7.85 o
  -6   5  11       10.68       -1.64      6.69 o
  -5   5  11        1.84        7.92      9.13 o
  -4   5  11      282.12      276.35     16.68 o
  -3   5  11        9.22       12.05      6.82 o
  -2   5  11      106.69       93.82     10.55 o
  -1   5  11        0.00       -3.09      4.66 o
   0   5  11        6.88       11.54      7.58 o
   1   5  11      282.46      262.16     12.27 o
   2   5  11       11.34       13.03      6.84 o
   3   5  11       22.89       17.71     10.00 o
   4   5  11      214.53      233.58     15.74 o
   5   5  11        7.01       14.00     10.07 o
   6   5  11       25.27       21.59     13.39 o
   7   5  11       12.66        0.51     11.90 o
   8   5  11       25.01       20.87     20.87 o
   9   5  11        9.83       12.12     24.27 o
  10   5  11        3.95        2.60     15.11 o
  11   5  11        5.72      -12.90     16.13 o
 -11   6  11        1.71      -11.45     13.90 o
 -10   6  11        0.07        3.05     12.74 o
  -9   6  11       10.21        3.51     11.98 o
  -8   6  11       16.58       14.86      9.64 o
  -7   6  11       16.96        5.34      9.01 o
  -6   6  11        0.00       -2.72      7.55 o
  -5   6  11       57.52       53.36      9.23 o
  -4   6  11        0.07        4.28      6.88 o
  -3   6  11       14.35       26.27      9.05 o
  -2   6  11       19.86       17.59      8.71 o
  -1   6  11        3.08        6.11      5.04 o
   0   6  11        5.68        3.17      5.45 o
   1   6  11        1.13       -5.02      5.67 o
   2   6  11       86.40       92.23      8.26 o
   3   6  11       22.31       18.74      7.00 o
   4   6  11       58.21       61.25      7.52 o
   5   6  11        0.12       -5.71     15.74 o
   6   6  11        7.83       12.12      9.96 o
   7   6  11        5.02        6.09     12.95 o
   8   6  11        9.99       -9.02     13.26 o
   9   6  11        0.62        5.94     14.75 o
  10   6  11        1.02        5.85     17.79 o
  11   6  11        0.01        0.35     20.31 o
 -10   7  11        5.50        0.87     28.25 o
  -9   7  11        0.20       12.12     12.20 o
  -8   7  11        6.12        7.73     10.94 o
  -7   7  11        0.27        4.62      8.94 o
  -6   7  11        5.80       -8.20      8.20 o
  -5   7  11        3.52       -5.25      8.01 o
  -4   7  11       25.96       19.53      8.97 o
  -3   7  11        0.13       -6.96      6.96 o
  -2   7  11       24.57       31.98     10.15 o
  -1   7  11       12.39        6.69      8.59 o
   0   7  11        1.14       -4.12      5.81 o
   1   7  11       62.78       52.85      9.58 o
   2   7  11       18.66       24.68      9.06 o
   3   7  11       21.16       35.17     10.08 o
   4   7  11       19.67       25.68     17.33 o
   5   7  11       14.03       23.42     10.82 o
   6   7  11        4.78       -6.40     10.67 o
   7   7  11       10.64        8.58     14.83 o
   8   7  11        2.67      -21.11     23.42 o
   9   7  11        0.00       16.25     25.18 o
  10   7  11        1.05       18.58     19.35 o
  -8   8  11        0.57       14.16     25.72 o
  -7   8  11        4.62       10.11     16.76 o
  -6   8  11        2.99       16.28     16.36 o
  -5   8  11       23.78       21.31      9.76 o
  -4   8  11        1.37       10.24      9.80 o
  -3   8  11        0.08       10.97      8.69 o
  -2   8  11        3.53       -0.74      8.62 o
  -1   8  11        1.25       -0.57     13.20 o
   0   8  11        0.17      -10.83     19.09 o
   1   8  11        0.32        1.28     10.16 o
   2   8  11       13.30       15.03      9.22 o
   3   8  11        0.18       14.63     15.68 o
   4   8  11        0.02       -9.63      9.63 o
   5   8  11        3.43       -6.35     11.70 o
   6   8  11        0.23       10.47     11.58 o
   7   8  11        2.43      -13.70     13.70 o
   8   8  11        0.01      -16.07     16.88 o
  -6   9  11        0.00      -23.83     24.64 o
  -5   9  11        1.38      -15.26     15.26 o
  -4   9  11        0.04       -4.83     15.56 o
  -3   9  11        1.29      -17.39     17.39 o
  -2   9  11       31.66       36.74     17.18 o
  -1   9  11       19.31       32.90     17.69 o
   0   9  11        1.14        1.90     16.61 o
   1   9  11        9.39      -14.28     14.28 o
   2   9  11       11.16       13.95     17.28 o
   3   9  11        0.00        1.70     15.65 o
   4   9  11       15.02       10.44     18.04 o
   5   9  11       11.56        5.22     31.47 o
   6   9  11       20.76       19.54     19.26 o
   7   9  11        0.04       19.60     19.54 o
  -5  10  11        0.11       35.67     29.77 o
  -4  10  11        0.80      -14.31     27.42 o
  -3  10  11        1.55      -21.11     23.15 o
  -2  10  11        0.41       -4.61     23.49 o
  -1  10  11        4.96       42.97     28.32 o
   0  10  11        3.15       -4.42     23.06 o
   1  10  11        2.99      -21.42     21.42 o
   2  10  11        1.03       34.44     27.08 o
   3  10  11        1.73       33.88     27.79 o
   4  10  11        0.27      -24.67     24.67 o
 -13   0  12       13.23       57.47     29.92 o
 -12   0  12        0.09        9.33     13.45 o
 -11   0  12        2.51       -0.95     28.87 o
 -10   0  12      106.17       58.47     24.03 o
  -9   0  12       43.39       12.20      8.84 o
  -8   0  12        4.50        8.01      6.99 o
  -7   0  12      566.21      544.22     19.20 o
  -6   0  12      176.64      176.97     14.87 o
  -5   0  12       60.67       41.31     15.09 o
  -4   0  12      173.13      175.43     11.08 o
  -3   0  12        4.98       20.03      9.64 o
  -2   0  12      798.98      848.20     27.39 o
  -1   0  12       30.00       10.82      8.48 o
   0   0  12      154.70      138.82     18.27 o
   1   0  12      185.75      183.57     14.18 o
   2   0  12      167.75      129.17     12.60 o
   3   0  12       78.40       87.46     11.56 o
   4   0  12      214.54      234.78     15.40 o
   5   0  12       29.54       18.40      9.12 o
   6   0  12      345.85      333.59     18.88 o
   7   0  12      108.51      112.02     13.22 o
   8   0  12       66.94       46.03     11.96 o
 -13   1  12        3.80       33.94     28.35 o
 -12   1  12       10.92       15.06     11.46 o
 -11   1  12       22.44        8.86      8.58 o
 -10   1  12       12.73       13.98      7.85 o
  -9   1  12        1.82        7.04      7.97 o
  -8   1  12       90.57       96.96     11.69 o
  -7   1  12       30.44       25.09      6.21 o
  -6   1  12        0.44        0.70      5.35 o
  -5   1  12      795.34      832.35     17.17 o
  -4   1  12       30.11       41.51      4.83 o
  -3   1  12      160.60      166.25      7.80 o
  -2   1  12      152.64      183.89      7.87 o
  -1   1  12      222.06      254.56      9.76 o
   0   1  12        0.42        1.56      5.63 o
   1   1  12      894.23      904.04     21.21 o
   2   1  12       25.90       39.19      6.96 o
   3   1  12      123.13      140.40      9.23 o
   4   1  12      181.61      191.94     10.19 o
   5   1  12       13.46       17.53      6.40 o
   6   1  12        2.70        5.77      6.11 o
   7   1  12      339.10      314.27     14.96 o
   8   1  12       21.29        3.59     10.79 o
 -13   2  12        0.71      -12.03     26.03 o
 -12   2  12        0.01       -6.84     12.56 o
 -11   2  12        4.90        0.27      9.83 o
 -10   2  12        0.83        7.27      8.13 o
  -9   2  12       10.08        5.42      6.55 o
  -8   2  12       11.20       14.14      6.60 o
  -7   2  12      166.49      176.80     10.03 o
  -6   2  12       24.72       20.20      5.31 o
  -5   2  12       78.48       78.10      6.09 o
  -4   2  12      103.03      100.65      6.25 o
  -3   2  12       14.70        5.56      4.83 o
  -2   2  12        4.19        1.12      5.08 o
  -1   2  12        0.00        0.02      4.90 o
   0   2  12        1.06        6.26      6.08 o
   1   2  12      552.74      611.83     17.72 o
   2   2  12     1189.95     1146.07     25.24 o
   3   2  12      834.03      941.60     22.26 o
   4   2  12       23.82       22.96      7.69 o
   5   2  12       35.39       28.01      6.96 o
   6   2  12       46.35       54.01      7.66 o
   7   2  12       81.97       87.14     10.58 o
 -13   3  12        1.23       71.01     29.49 o
 -12   3  12       17.88       39.33     27.33 o
 -11   3  12        2.47       18.60     12.30 o
 -10   3  12        0.48       15.70      9.44 o
  -9   3  12       10.97        1.03      8.78 o
  -8   3  12       87.77       95.99      9.02 o
  -7   3  12       40.65       51.16      7.79 o
  -6   3  12        2.67        2.17      6.05 o
  -5   3  12       21.77       18.57      4.80 o
  -4   3  12      300.82      299.70      9.05 o
  -3   3  12      215.67      213.65      9.85 o
  -2   3  12        0.05        1.04      5.53 o
  -1   3  12        3.29       -1.43      4.87 o
   0   3  12      598.23      604.87     15.38 o
   1   3  12      490.41      516.42     17.23 o
   2   3  12        7.05        5.48      6.82 o
   3   3  12       99.43       94.47      9.22 o
   4   3  12      182.45      216.15     11.89 o
   5   3  12        6.91       13.10      8.67 o
   6   3  12       21.50       38.86      9.55 o
   7   3  12      155.59      147.34     15.94 o
  10   3  12        5.50        1.58     25.44 o
  11   3  12       11.31       20.80     36.17 o
 -12   4  12        0.01       -1.90     13.83 o
 -11   4  12        0.06       -0.77     12.26 o
 -10   4  12        8.36       18.68     10.42 o
  -9   4  12       18.69       11.73     10.54 o
  -8   4  12       11.67       19.35      7.89 o
  -7   4  12        0.05       -3.38      6.86 o
  -6   4  12       35.57       37.92      8.34 o
  -5   4  12       51.73       66.31      8.85 o
  -4   4  12        0.61        2.45      5.78 o
  -3   4  12        7.66       -0.41      5.70 o
  -2   4  12       86.26       93.56     14.55 o
  -1   4  12       42.44       51.19     12.43 o
   0   4  12       21.67       18.15      6.11 o
   1   4  12       69.80       62.83     11.86 o
   2   4  12      210.88      212.73     15.47 o
   3   4  12        0.00       -7.21      7.21 o
   4   4  12        3.06       -9.28     10.78 o
   5   4  12        0.01       -7.41      7.41 o
   6   4  12       82.61      105.96     12.90 o
   7   4  12       51.24       57.95     21.14 o
   8   4  12       37.57       31.07     21.33 o
   9   4  12        3.29       31.28     22.54 o
  10   4  12        9.58       -0.83     27.45 o
  11   4  12       12.67      -14.44     36.76 o
 -12   5  12        1.82       26.01     15.56 o
 -11   5  12        0.86       -2.90     17.16 o
 -10   5  12        2.67      -11.19     11.19 o
  -9   5  12        0.44        1.82     11.03 o
  -8   5  12        9.76       -1.04      7.83 o
  -7   5  12        1.77        3.86      8.91 o
  -6   5  12       28.42       18.45      8.22 o
  -5   5  12       23.58       24.84      8.09 o
  -4   5  12        6.39        8.21      9.23 o
  -3   5  12      160.33      178.79     17.17 o
  -2   5  12        5.09        1.44      8.01 o
  -1   5  12       12.67       12.93      8.17 o
   0   5  12       12.36       13.54      8.04 o
   1   5  12       46.46       38.49      9.12 o
   2   5  12        9.14       -0.22      7.17 o
   3   5  12       19.33       19.95     10.12 o
   4   5  12        9.34        6.97     14.85 o
   5   5  12       74.14      103.71     13.56 o
   6   5  12        6.75        3.19     17.13 o
   7   5  12        1.51       -7.99     11.68 o
   8   5  12        6.32       -6.74     21.11 o
   9   5  12        0.23        9.30     24.08 o
  10   5  12       12.18       19.38     17.24 o
  11   5  12        1.79      -14.92     14.92 o
 -11   6  12        0.25       32.05     24.58 o
 -10   6  12        1.73       17.89     13.76 o
  -9   6  12        0.08       10.50     11.97 o
  -8   6  12       17.25       13.36     11.24 o
  -7   6  12        1.15       -0.64      7.80 o
  -6   6  12        4.20       -4.92      7.42 o
  -5   6  12        6.51        9.24      7.50 o
  -4   6  12       28.21       33.82      8.45 o
  -3   6  12       18.40        6.60      7.31 o
  -2   6  12       42.93       40.02     16.05 o
  -1   6  12      180.97      167.23     10.24 o
   0   6  12        2.08       13.95      6.15 o
   1   6  12       14.58       11.45      6.31 o
   2   6  12      109.32      132.41      9.46 o
   3   6  12       23.71       32.23      7.56 o
   4   6  12       90.81       87.98      9.09 o
   5   6  12        1.68        7.51      9.58 o
   6   6  12        2.03        3.18     11.95 o
   7   6  12        0.21       -4.44     15.29 o
   8   6  12        0.00      -15.86     15.86 o
   9   6  12       19.22       16.44     16.01 o
  10   6  12        0.09        6.26     16.17 o
  -9   7  12        0.25       10.25     12.75 o
  -8   7  12        2.09       -4.31     11.18 o
  -7   7  12        1.03       -9.03      9.03 o
  -6   7  12        7.48       12.25     12.05 o
  -5   7  12        3.60       -5.03      7.63 o
  -4   7  12       29.26       44.20      8.73 o
  -3   7  12        0.69       -6.96      6.96 o
  -2   7  12       13.72        3.81     14.48 o
  -1   7  12        0.31        3.91     10.15 o
   0   7  12       31.07       29.64      7.02 o
   1   7  12        5.65       -0.15      9.23 o
   2   7  12       23.29       40.03     15.72 o
   3   7  12       12.91       16.57      9.66 o
   4   7  12       23.87       26.48     18.10 o
   5   7  12       14.28       18.94     11.07 o
   6   7  12        7.34        8.00     11.17 o
   7   7  12        0.90        7.56     13.93 o
   8   7  12        0.10      -24.55     27.91 o
   9   7  12        0.59       -6.70     18.86 o
  -7   8  12        3.13       -7.14     23.25 o
  -6   8  12       14.91       41.20     17.97 o
  -5   8  12        3.37       18.41     12.79 o
  -4   8  12       41.92       62.58     11.31 o
  -3   8  12       13.30       15.81      9.55 o
  -2   8  12        3.92        0.47      9.03 o
  -1   8  12       18.59       23.32     21.64 o
   0   8  12        0.11       22.47     15.53 o
   1   8  12        1.00      -10.24     13.00 o
   2   8  12        6.59        4.57      9.33 o
   3   8  12       42.92       49.11     11.77 o
   4   8  12       18.67       22.02     11.45 o
   5   8  12       11.17        7.71     11.88 o
   6   8  12        5.45       14.34     15.36 o
   7   8  12        0.08       -1.33     16.85 o
   8   8  12        0.08       11.78     18.92 o
  -6   9  12        2.76       -0.93     25.35 o
  -5   9  12        2.31       24.89     27.33 o
  -4   9  12        0.00       10.35     15.93 o
  -3   9  12        3.41        9.71     15.47 o
  -2   9  12        0.19      -14.60     14.60 o
  -1   9  12        2.33      -10.53     15.29 o
   0   9  12       22.53       41.92     22.33 o
   1   9  12        1.35        4.34     19.85 o
   2   9  12        1.08       14.70     25.91 o
   3   9  12        1.27      -13.96     26.65 o
   4   9  12        0.13      -16.66     23.99 o
   5   9  12        0.05       24.37     15.10 o
   6   9  12        0.49        4.61     18.08 o
  -4  10  12        0.38       -2.84     30.33 o
  -3  10  12        0.85       11.78     25.60 o
   1  10  12        0.46       -5.87     24.11 o
   2  10  12        2.77      -20.22     24.02 o
   3  10  12        3.60      -10.08     24.79 o
 -13   1  13        0.01       16.68     16.80 o
 -12   1  13        1.42       -8.80      9.52 o
 -11   1  13        0.49       -1.49      8.46 o
 -10   1  13        2.04       18.52      7.88 o
  -9   1  13       63.79       74.17      9.84 o
  -8   1  13       21.56       18.04      6.85 o
  -7   1  13        6.11       12.33      9.40 o
  -6   1  13       14.39        4.86      5.99 o
  -5   1  13      160.43      169.81     10.66 o
  -4   1  13       10.19       11.15      6.31 o
  -3   1  13       63.58       57.14      7.52 o
  -2   1  13       15.07       17.81      5.08 o
  -1   1  13       50.47       57.49      6.55 o
   0   1  13        9.97        9.90      6.34 o
   1   1  13        4.25       10.21      6.25 o
   2   1  13       26.28       16.13      6.55 o
   3   1  13       56.60       53.75      7.78 o
   4   1  13        0.01       -2.54      6.06 o
   5   1  13      102.72      103.05      9.07 o
   6   1  13        0.01       -3.26      6.16 o
   7   1  13        3.47       19.35      9.61 o
 -13   2  13        7.53      -12.26     14.81 o
 -12   2  13        4.80       39.69     15.08 o
 -11   2  13       23.07       14.11     14.36 o
 -10   2  13       28.21       42.24      9.71 o
  -9   2  13       28.58       38.87      9.04 o
  -8   2  13        0.67        0.89      6.23 o
  -7   2  13       88.41       97.74      8.75 o
  -6   2  13        6.84       14.23      5.12 o
  -5   2  13      192.65      180.32      8.27 o
  -4   2  13      142.19      147.70      8.07 o
  -3   2  13      142.36      112.37      9.01 o
  -2   2  13        6.26       -2.91      6.02 o
  -1   2  13       29.17       40.74      6.35 o
   0   2  13        0.11       -5.36      6.13 o
   1   2  13       64.18       62.25      8.41 o
   2   2  13       96.78      129.73     12.03 o
   3   2  13      113.12      100.53      9.27 o
   4   2  13      113.49      101.29      9.15 o
   5   2  13       13.09       11.65      6.91 o
   6   2  13       12.07       -3.13      6.69 o
   7   2  13        4.06       -7.14      7.14 o
 -13   3  13        3.27       -1.75     27.90 o
 -12   3  13        1.17       10.89     14.75 o
 -11   3  13        0.00       13.25     10.96 o
 -10   3  13        0.13       16.60      9.71 o
  -9   3  13       14.04        2.73      8.56 o
  -8   3  13       30.19       18.75      9.91 o
  -7   3  13       48.92       62.64      8.26 o
  -6   3  13      185.02      172.85     10.46 o
  -5   3  13      191.10      207.62      8.35 o
  -4   3  13       89.63       96.26      6.41 o
  -3   3  13       51.89       51.68      7.27 o
  -2   3  13        9.22       -1.67      6.44 o
  -1   3  13       88.83       93.60      8.03 o
   0   3  13      105.17       86.81      9.10 o
   1   3  13       59.26       80.71     11.03 o
   2   3  13        1.11        1.45      7.05 o
   3   3  13        2.09       12.12      7.34 o
   4   3  13        8.54       13.52      7.21 o
   5   3  13      164.92      160.34     11.02 o
   6   3  13       47.33       56.12     13.06 o
   7   3  13       12.00        0.43     15.49 o
  11   3  13        0.04      -37.31     37.31 o
 -12   4  13        2.95       13.76     27.96 o
 -11   4  13        7.37       27.86     14.56 o
 -10   4  13        4.02        7.16     10.24 o
  -9   4  13        0.40       16.58      9.79 o
  -8   4  13        6.07       -3.48      7.77 o
  -7   4  13       49.01       49.64      9.07 o
  -6   4  13      155.95      183.00     12.29 o
  -5   4  13       15.41       19.21      7.00 o
  -4   4  13        1.49       -6.64      6.64 o
  -3   4  13      193.13      199.42     10.66 o
  -2   4  13      253.56      230.98     12.73 o
  -1   4  13       42.54       46.36      8.14 o
   0   4  13       54.98       48.18      8.29 o
   1   4  13       43.42       40.56      7.30 o
   2   4  13      321.42      341.81     28.66 o
   3   4  13        2.15        3.67      9.81 o
   4   4  13        9.77      -14.34     14.34 o
   5   4  13        9.33        7.53      9.69 o
   6   4  13       18.51       20.78     13.17 o
   7   4  13        0.33       18.75     13.45 o
   8   4  13       21.56       28.19     22.07 o
   9   4  13        1.37       -3.93     23.03 o
  10   4  13       21.86      -11.90     28.93 o
  11   4  13        1.81      -13.48     42.72 o
 -12   5  13        6.20        5.82     29.20 o
 -11   5  13        0.04       17.78     14.64 o
 -10   5  13        1.09        7.68     13.18 o
  -9   5  13        5.13       -9.21      9.21 o
  -8   5  13        7.78       10.63      9.78 o
  -7   5  13        2.38        1.57      7.76 o
  -6   5  13       40.89       18.94     13.66 o
  -5   5  13      207.63      242.80     18.38 o
  -4   5  13        0.22        8.43      7.42 o
  -3   5  13        0.46        6.36      7.33 o
  -2   5  13      111.84       95.74     11.61 o
  -1   5  13      391.44      370.36     17.45 o
   0   5  13       77.28      114.10     11.49 o
   1   5  13       25.46       36.72      9.42 o
   2   5  13       43.29       36.53     10.17 o
   3   5  13        6.92       -0.51      9.97 o
   4   5  13        0.05        1.79     10.07 o
   5   5  13       30.66       22.48     13.21 o
   6   5  13      146.87      164.42     25.53 o
   7   5  13        5.20       -2.32     19.75 o
   8   5  13       21.25       57.90     26.37 o
   9   5  13       18.47       52.92     30.14 o
  10   5  13        0.04       19.66     35.36 o
  11   5  13        0.93      -24.13     24.13 o
 -11   6  13        5.39       -1.90     15.48 o
 -10   6  13        0.58       10.87     13.88 o
  -9   6  13        2.16        2.50     17.16 o
  -8   6  13       13.22       14.52     11.08 o
  -7   6  13        4.87       -3.05      7.92 o
  -6   6  13        2.29       -5.02      8.06 o
  -5   6  13        8.90       13.03      8.32 o
  -4   6  13       35.39       26.50      8.53 o
  -3   6  13       16.52       24.09      8.01 o
  -2   6  13        0.29        6.74      9.38 o
  -1   6  13        0.72        5.23      5.36 o
   0   6  13        0.07       -5.63      5.63 o
   1   6  13       50.94       69.93      8.28 o
   2   6  13        0.17       -1.90      6.17 o
   3   6  13        2.11       -0.98      8.26 o
   4   6  13       14.10       34.68      9.46 o
   5   6  13        3.69        8.37     14.05 o
   6   6  13       18.53       27.03     10.87 o
   7   6  13        0.12      -11.31     15.44 o
   8   6  13        0.82       12.20     14.93 o
   9   6  13        0.01       -7.49     14.85 o
  10   6  13        0.00        0.51     19.66 o
  -9   7  13       12.39       34.05     14.31 o
  -8   7  13        6.29       19.14     12.18 o
  -7   7  13        0.00       -8.90      9.43 o
  -6   7  13        2.17       15.62     11.35 o
  -5   7  13        9.96       17.57      8.39 o
  -4   7  13       16.28       17.13      8.18 o
  -3   7  13       12.80       16.29      8.11 o
  -2   7  13        0.29       -7.16      7.16 o
  -1   7  13       10.36        7.57      9.44 o
   0   7  13       18.00       34.90      7.70 o
   1   7  13       20.62       16.67      9.27 o
   2   7  13       15.32       -2.40      8.58 o
   3   7  13       19.53       10.80      9.86 o
   4   7  13        7.04       14.14     12.04 o
   5   7  13       20.15       47.06     12.37 o
   6   7  13        2.88       -3.04     10.68 o
   7   7  13        0.00        8.04     23.00 o
   8   7  13        0.01       -0.16     15.33 o
   9   7  13        0.00       16.26     18.02 o
  -6   8  13        7.44        8.86     17.05 o
  -5   8  13        0.50       -7.95      9.69 o
  -4   8  13       32.08       37.19     11.82 o
  -3   8  13        3.13        7.37     11.85 o
  -2   8  13        2.21        4.60      9.29 o
  -1   8  13        6.63       20.59     15.78 o
   0   8  13        0.31       -5.86     15.09 o
   1   8  13        2.83      -14.28     14.68 o
   2   8  13       46.24       93.29     19.96 o
   3   8  13        5.01        3.88     10.14 o
   4   8  13       18.04        2.13     10.81 o
   5   8  13        0.03        2.96     14.73 o
   6   8  13        0.13        8.96     15.73 o
   7   8  13        0.04       37.10     18.27 o
  -6   9  13        1.87        6.00     27.02 o
  -5   9  13        2.94        3.34     28.72 o
  -4   9  13        0.01      -16.75     26.52 o
  -3   9  13        0.55       -5.29     15.94 o
  -2   9  13        1.05      -16.10     16.28 o
  -1   9  13        0.03      -10.87     10.87 o
   0   9  13       14.59       13.39     17.46 o
   1   9  13        4.66       -9.36     15.12 o
   2   9  13        0.33        7.42     16.21 o
   3   9  13        0.99       25.72     26.71 o
   4   9  13        0.05      -23.28     23.28 o
 -13   0  14        2.30        8.76     26.54 o
 -12   0  14        5.51        3.33     14.35 o
 -11   0  14       32.33       32.17     16.45 o
 -10   0  14       16.55        8.63     11.05 o
  -9   0  14        0.37       -4.62     10.37 o
  -8   0  14        0.01        2.78      7.63 o
  -7   0  14      119.86       96.96     14.19 o
  -6   0  14        0.05        0.20      9.20 o
  -5   0  14        6.38        5.50     10.94 o
  -4   0  14       14.53       22.53      9.85 o
  -3   0  14      309.64      327.08     18.75 o
  -2   0  14        3.45        0.02      9.44 o
  -1   0  14       14.38        2.33      9.13 o
   0   0  14       20.25       22.52      9.97 o
   1   0  14       21.28        9.87      9.78 o
   2   0  14        0.84       -3.08      9.12 o
   3   0  14        1.86       -8.78      8.78 o
   4   0  14      117.30      110.84     40.02 o
   5   0  14        4.99        5.37     10.18 o
   6   0  14       14.02        9.60      9.82 o
   7   0  14        3.41        3.49     12.92 o
 -13   1  14        2.21       -1.60     29.32 o
 -12   1  14        8.00       17.50     10.46 o
 -11   1  14       22.53       27.75     11.23 o
 -10   1  14       12.04       22.60      8.94 o
  -9   1  14       90.61      128.52     11.66 o
  -8   1  14        0.01       -1.70      6.21 o
  -7   1  14      431.47      438.51     21.74 o
  -6   1  14       46.77       57.10      7.65 o
  -5   1  14       30.53       41.76      7.80 o
  -4   1  14      130.69      134.38      9.95 o
  -3   1  14      149.43      162.86     10.36 o
  -2   1  14        0.10       -0.68      5.77 o
  -1   1  14       57.75       62.89      7.08 o
   0   1  14       56.41       60.12      8.22 o
   1   1  14      124.04      120.41      9.87 o
   2   1  14        8.59        1.50      6.76 o
   3   1  14      737.56      716.30     20.11 o
   4   1  14       88.73      109.71      9.63 o
   5   1  14      359.68      382.54     15.12 o
   6   1  14       10.69       12.84      7.02 o
   7   1  14       18.11       24.76      9.54 o
 -13   2  14        1.99      -17.14     17.14 o
 -12   2  14        4.51       11.94     12.19 o
 -11   2  14       14.25       19.62      9.86 o
 -10   2  14       28.78       48.55     10.08 o
  -9   2  14       29.62       33.30      9.16 o
  -8   2  14      214.17      192.71     11.30 o
  -7   2  14       24.93       22.89      8.76 o
  -6   2  14        6.30       12.06      6.01 o
  -5   2  14        1.72        0.77      5.50 o
  -4   2  14       34.68       21.33      6.26 o
  -3   2  14        2.24       -5.90      5.90 o
  -2   2  14       17.93        4.83      7.32 o
  -1   2  14        2.92       -3.73      6.89 o
   0   2  14        3.77       -0.15      8.02 o
   1   2  14       61.38       61.59      8.72 o
   2   2  14      118.41      114.33     10.93 o
   3   2  14      272.24      259.81     13.12 o
   4   2  14      201.10      201.07     12.09 o
   5   2  14       19.49       18.95      7.50 o
   6   2  14        0.80       -6.95      6.95 o
   7   2  14       70.15       78.02     17.96 o
 -13   3  14        1.98       21.15     16.39 o
 -12   3  14        2.29       17.72     15.20 o
 -11   3  14        3.50       -0.63     18.30 o
 -10   3  14        0.68       -8.61      9.36 o
  -9   3  14        0.81        9.83      8.38 o
  -8   3  14        3.93       13.38      7.23 o
  -7   3  14      237.19      231.93     13.13 o
  -6   3  14       13.16       18.81      7.14 o
  -5   3  14      100.71      103.14      7.36 o
  -4   3  14       74.15       61.87      6.90 o
  -3   3  14      182.09      185.86     10.30 o
  -2   3  14        4.24       -0.34      8.66 o
  -1   3  14        0.35       -2.44      7.59 o
   0   3  14       86.04      104.40     10.44 o
   1   3  14        0.18        1.35      9.23 o
   2   3  14      242.98      237.43     15.31 o
   3   3  14      745.33      776.13     22.42 o
   4   3  14       29.04       37.95      8.63 o
   5   3  14       98.66      103.72     10.32 o
   6   3  14        0.27       15.03     12.19 o
   7   3  14        9.58       41.36     18.36 o
  11   3  14        5.78      -32.40     40.68 o
 -12   4  14        2.38       32.98     16.01 o
 -11   4  14        0.95       29.29     12.19 o
 -10   4  14       26.84       21.55     11.57 o
  -9   4  14        0.08       -7.70      9.06 o
  -8   4  14        3.71        3.23      7.90 o
  -7   4  14        3.45        9.76      7.87 o
  -6   4  14       55.21       76.33      9.06 o
  -5   4  14       49.33       40.57      7.90 o
  -4   4  14       29.55       38.12      7.70 o
  -3   4  14        0.69       -0.93      7.50 o
  -2   4  14        8.75        4.27      7.60 o
  -1   4  14       17.03       16.28      7.69 o
   0   4  14       72.94       73.73     10.77 o
   1   4  14       21.68       30.64     12.23 o
   2   4  14      117.01      112.01     11.49 o
   3   4  14       54.31       76.28     12.04 o
   4   4  14        0.00        0.70      9.94 o
   5   4  14        0.06        9.02     10.57 o
   6   4  14       70.12       86.26     16.55 o
   7   4  14        0.24        0.09     18.89 o
   8   4  14        1.23        6.92     21.92 o
   9   4  14        0.15       30.76     25.97 o
  10   4  14        7.65       25.01     33.51 o
  11   4  14        0.65      -11.96     44.95 o
 -11   5  14        2.75       17.49     21.82 o
 -10   5  14        2.33       25.93     13.52 o
  -9   5  14        7.13        8.98     10.19 o
  -8   5  14       14.00       15.85     11.53 o
  -7   5  14        0.03        2.31      7.94 o
  -6   5  14       45.21       38.90      9.16 o
  -5   5  14       45.60       52.07      9.38 o
  -4   5  14       12.63        8.19      7.90 o
  -3   5  14       14.58       20.42      7.95 o
  -2   5  14        0.29       -4.82      8.54 o
  -1   5  14       14.62       12.32      9.38 o
   0   5  14      148.88      164.68     13.54 o
   1   5  14        4.53        8.42      8.63 o
   2   5  14      239.57      244.06     14.72 o
   3   5  14        3.99       17.45     13.21 o
   4   5  14       14.09        6.71     11.07 o
   5   5  14       30.35       21.98     14.25 o
   6   5  14        1.95       -8.84     12.34 o
   7   5  14        2.17      -11.75     20.62 o
   8   5  14       25.53       72.92     28.78 o
   9   5  14        0.64       24.17     29.61 o
  10   5  14        1.26       93.45     39.85 o
 -11   6  14        0.06       21.05     17.87 o
 -10   6  14        1.11       -5.59     12.84 o
  -9   6  14        0.01        3.31     11.79 o
  -8   6  14        0.92        5.19      9.83 o
  -7   6  14        0.53        6.66      8.55 o
  -6   6  14        0.01       -2.62      8.06 o
  -5   6  14        1.67        7.12      8.09 o
  -4   6  14        0.16        3.63      7.46 o
  -3   6  14        5.55       -8.42      9.21 o
  -2   6  14        0.84        6.38     14.29 o
  -1   6  14        7.88       11.63      5.84 o
   0   6  14        9.08       12.23      6.77 o
   1   6  14       18.89       20.78     10.47 o
   2   6  14        9.94       20.01     11.34 o
   3   6  14       63.49       89.92     11.44 o
   4   6  14        9.73        4.32      9.20 o
   5   6  14       20.07       14.81     15.30 o
   6   6  14       31.08       40.28     24.98 o
   7   6  14        2.06      -15.27     23.00 o
   8   6  14        2.20       -1.62     14.14 o
   9   6  14       14.57        8.20     17.31 o
  -9   7  14        1.99       10.05     15.39 o
  -8   7  14        4.87       25.86     15.15 o
  -7   7  14        0.19        6.29     10.21 o
  -6   7  14        1.40        6.34      8.85 o
  -5   7  14        0.54        5.67      8.62 o
  -4   7  14        0.78        3.46     11.99 o
  -3   7  14        2.08       18.54      8.53 o
  -2   7  14       47.59       81.11     15.66 o
  -1   7  14        7.59        6.50     10.06 o
   0   7  14        0.01       -2.05      9.11 o
   1   7  14       10.58       19.66      8.58 o
   2   7  14       28.22       30.34     10.39 o
   3   7  14        0.78       16.21     10.08 o
   4   7  14       35.50       26.63     11.22 o
   5   7  14        0.43        0.74     10.78 o
   6   7  14        9.54       -3.39     15.04 o
   7   7  14        1.51       -1.90     15.00 o
   8   7  14        0.95       11.96     19.23 o
  -6   8  14        5.61       -6.31     18.61 o
  -5   8  14        4.20       -6.45     11.55 o
  -4   8  14       10.04       18.97     17.27 o
  -3   8  14        0.06      -13.92     15.11 o
  -2   8  14        6.65       11.29     11.00 o
  -1   8  14       10.54       11.50     21.35 o
   0   8  14        2.35       20.18     16.57 o
   1   8  14        0.29      -13.63     13.63 o
   2   8  14        0.94       22.63     17.28 o
   3   8  14       14.64       13.19     10.53 o
   4   8  14        2.48       -0.34     11.66 o
   5   8  14        8.48       45.58     13.43 o
   6   8  14        2.43       27.64     16.82 o
   7   8  14        0.00       11.28     15.83 o
  -5   9  14        0.56       -2.75     26.40 o
  -4   9  14        1.97       -5.78     24.51 o
  -3   9  14        1.85      -18.46     26.83 o
  -2   9  14        9.95       -2.33     17.50 o
  -1   9  14        1.65       -9.95      9.95 o
   0   9  14        0.83        7.54     21.87 o
   1   9  14        4.08        4.42     16.47 o
   2   9  14        0.36      -21.92     21.92 o
   3   9  14        0.82       -6.34     23.68 o
   4   9  14        1.04       36.69     28.93 o
 -13   1  15        1.01       -6.48     18.64 o
 -12   1  15       10.92       18.48     10.88 o
 -11   1  15        0.03       -0.42      9.03 o
 -10   1  15        3.74       -4.96      8.29 o
  -9   1  15        9.78        2.47      8.11 o
  -8   1  15       23.73       26.70      7.43 o
  -7   1  15       30.86       44.53      8.09 o
  -6   1  15       34.33       37.45      7.52 o
  -5   1  15        4.41        8.82      7.15 o
  -4   1  15        0.03       -9.23      9.23 o
  -3   1  15        9.54       15.21      6.95 o
  -2   1  15        3.47       10.22      6.60 o
  -1   1  15      151.87      132.78     11.53 o
   0   1  15       58.22       61.11     10.20 o
   1   1  15        6.46       10.21      7.19 o
   2   1  15       23.31       30.59      9.52 o
   3   1  15       34.98       45.07      8.74 o
   4   1  15       10.65        5.64      9.19 o
   5   1  15       16.33       17.72     10.66 o
   6   1  15        1.62       -4.74      7.08 o
   7   1  15        6.69       -4.17     14.44 o
 -13   2  15        1.08       -1.08     30.19 o
 -12   2  15       13.85       30.14     13.42 o
 -11   2  15        7.23        8.93      9.91 o
 -10   2  15        0.50       -5.30      8.65 o
  -9   2  15        6.82       17.44      8.64 o
  -8   2  15        2.64       16.97      7.55 o
  -7   2  15        1.52       -4.63      6.69 o
  -6   2  15       18.77       18.75      7.69 o
  -5   2  15        9.95       -2.14      7.39 o
  -4   2  15        3.40       -4.42      6.87 o
  -3   2  15        9.87        1.25      6.70 o
  -2   2  15       42.16       49.73      9.57 o
  -1   2  15       13.24       -5.75      8.82 o
   0   2  15      184.31      183.16     17.21 o
   1   2  15      109.66      106.40     12.13 o
   2   2  15      267.71      220.23     17.85 o
   3   2  15      100.95       99.02     10.24 o
   4   2  15        0.79       -3.28      7.38 o
   5   2  15      112.12      130.78     10.83 o
   6   2  15      149.45      149.94     14.43 o
   7   2  15        9.45       29.24     16.35 o
 -12   3  15        1.47        6.96     12.69 o
 -11   3  15        3.19      -12.15     12.15 o
 -10   3  15        6.20        2.32     10.17 o
  -9   3  15        0.12        1.98      8.38 o
  -8   3  15        8.34       25.50      7.89 o
  -7   3  15        0.26       11.99      7.22 o
  -6   3  15       20.82        4.46      6.98 o
  -5   3  15        5.75       17.56      7.54 o
  -4   3  15       41.01       37.78      5.94 o
  -3   3  15       56.87       66.70      8.41 o
  -2   3  15       19.97       26.53      8.07 o
  -1   3  15        1.16       -7.02      7.94 o
   0   3  15      106.69      105.51     11.42 o
   1   3  15      112.82      106.99     15.70 o
   2   3  15      309.32      277.59     16.98 o
   3   3  15       63.62       75.22     26.13 o
   4   3  15        0.00        1.28      8.65 o
   5   3  15        9.50       -1.60      8.99 o
   6   3  15        0.51      -14.78     14.78 o
  11   3  15        5.23       67.89     49.74 o
 -12   4  15        8.93       34.05     16.69 o
 -11   4  15       10.55        6.20     11.74 o
 -10   4  15        1.19        3.30     11.12 o
  -9   4  15        0.78        7.51     10.27 o
  -8   4  15        4.46       -0.89      8.27 o
  -7   4  15       46.93       59.26     10.36 o
  -6   4  15        0.01        3.71      7.10 o
  -5   4  15        0.81        6.00      7.27 o
  -4   4  15       29.62       21.37      7.65 o
  -3   4  15       30.65       30.42      8.37 o
  -2   4  15       26.56       35.06      8.78 o
  -1   4  15       48.03       31.19      8.60 o
   0   4  15        0.02       -2.34      7.34 o
   1   4  15       29.77       36.73      9.05 o
   2   4  15      219.28      215.47     16.32 o
   3   4  15      111.90      116.71     14.68 o
   4   4  15      108.42       92.23     13.19 o
   5   4  15        7.42       -6.60     19.85 o
   6   4  15      101.46      124.91     18.17 o
   7   4  15       10.54        6.99     20.43 o
   8   4  15       10.22       43.80     24.92 o
   9   4  15        5.79       40.84     30.73 o
  10   4  15        1.15       21.73     34.99 o
 -11   5  15        2.44       -5.37     14.08 o
 -10   5  15       12.09       20.22     12.26 o
  -9   5  15        1.31        1.54     10.01 o
  -8   5  15        3.97        1.13     16.35 o
  -7   5  15       12.59       14.75      8.91 o
  -6   5  15       10.41       19.04      8.51 o
  -5   5  15        7.12        2.41      9.14 o
  -4   5  15      147.70      179.38     13.33 o
  -3   5  15      121.57      132.77     11.27 o
  -2   5  15       37.55       32.38     10.39 o
  -1   5  15       61.44       78.57     11.46 o
   0   5  15      244.92      287.88     16.31 o
   1   5  15       72.46       52.96     10.77 o
   2   5  15      239.90      265.69     15.64 o
   3   5  15       22.47       23.44     28.93 o
   4   5  15        0.50        5.70     12.68 o
   5   5  15        1.75        5.35     14.03 o
   6   5  15        4.84       -0.47     17.14 o
   7   5  15        0.05      -15.24     21.27 o
   8   5  15        8.17       24.11     26.74 o
   9   5  15        0.21       26.74     30.48 o
  10   5  15        0.12       26.03     38.64 o
 -10   6  15        3.21        5.19     16.66 o
  -9   6  15        0.69        5.21     11.45 o
  -8   6  15        8.85       -0.45     10.50 o
  -7   6  15        5.00       20.63     11.75 o
  -6   6  15        1.48       -2.58      8.44 o
  -5   6  15        0.10        1.93      8.58 o
  -4   6  15        0.53       10.69      8.41 o
  -3   6  15       26.01       23.90      8.70 o
  -2   6  15        9.02        7.59      9.45 o
  -1   6  15        3.82        1.06      6.14 o
   0   6  15        0.12       -8.67     12.93 o
   1   6  15        7.81       13.12     11.85 o
   2   6  15        8.98       -4.02      9.34 o
   3   6  15       41.84       46.20     10.60 o
   4   6  15        0.00       -3.38      9.58 o
   5   6  15       10.20        1.93     21.19 o
   6   6  15        3.71        5.01     23.37 o
   7   6  15        2.92       11.01     25.04 o
   8   6  15        5.77       35.36     28.47 o
   9   6  15        0.18        4.20     18.80 o
  -9   7  15        3.57      -14.13     14.13 o
  -8   7  15       13.22       24.02     15.27 o
  -7   7  15        2.67      -11.40     11.40 o
  -6   7  15        4.42        6.02      9.67 o
  -5   7  15        1.82       22.14      9.60 o
  -4   7  15        0.32       -4.10      8.02 o
  -3   7  15        0.17       -0.24      8.26 o
  -2   7  15        6.68        4.98      8.57 o
  -1   7  15        3.47       18.16     10.20 o
   0   7  15        0.45        5.63      9.73 o
   1   7  15        0.71       24.02     16.26 o
   2   7  15       17.91       32.21     10.56 o
   3   7  15        0.02       -9.03      9.03 o
   4   7  15       11.82       22.82     16.82 o
   5   7  15        9.92        2.92     12.68 o
   6   7  15        6.85        3.51     14.58 o
   7   7  15        0.21      -16.51     16.51 o
   8   7  15        0.31        4.95     18.95 o
  -6   8  15        0.29      -26.25     26.25 o
  -5   8  15        2.37       13.49     11.55 o
  -4   8  15        4.60       12.80     11.61 o
  -3   8  15        5.92        1.44     10.97 o
  -2   8  15        2.97       -3.85     10.85 o
  -1   8  15        5.11       10.63     16.83 o
   0   8  15        4.49       12.65     17.02 o
   1   8  15        0.53       18.31     16.25 o
   2   8  15        0.84       12.65     17.42 o
   3   8  15        5.02        5.55     17.67 o
   4   8  15        7.04       16.77     13.01 o
   5   8  15        0.00       27.85     16.91 o
   6   8  15        6.12       -2.75     16.01 o
  -5   9  15        5.80      -17.68     27.42 o
  -4   9  15        2.50        3.25     28.32 o
  -3   9  15        4.04       -2.50     26.18 o
  -2   9  15        0.70        7.33     25.91 o
  -1   9  15        0.39        9.88     11.60 o
   0   9  15        2.94       -1.79     24.54 o
   1   9  15        0.06       45.44     27.70 o
   2   9  15        4.57       33.14     27.64 o
   3   9  15        0.79        6.03     26.86 o
   4   9  15        3.32       10.45     28.75 o
 -13   0  16        6.89       15.09     22.20 o
 -12   0  16        0.28      -21.75     21.75 o
 -11   0  16        6.32       -4.38     13.18 o
 -10   0  16        7.56        3.34     12.29 o
  -9   0  16       44.77       24.50     22.89 o
  -8   0  16        8.41        4.54      8.77 o
  -7   0  16        1.07       -3.15     18.41 o
  -6   0  16      124.91      134.35     15.99 o
  -5   0  16        8.70        4.59     10.35 o
  -4   0  16       97.43       94.88     22.06 o
  -3   0  16      156.95      158.75     16.16 o
  -2   0  16      362.92      423.11     28.58 o
  -1   0  16      113.76      101.21     21.45 o
   0   0  16      126.00      128.97     22.44 o
   1   0  16       55.17       51.38     18.55 o
   2   0  16      373.45      352.83     21.99 o
   3   0  16      260.52      292.73     20.34 o
   4   0  16      225.09      197.45     17.75 o
   5   0  16        0.01       -0.56     10.78 o
   6   0  16       70.69       34.87     16.82 o
 -12   1  16        4.66       -4.83     10.09 o
 -11   1  16       15.66       29.47     12.52 o
 -10   1  16       21.85       17.15      9.49 o
  -9   1  16        6.84        7.09      8.51 o
  -8   1  16       58.36       37.11      8.25 o
  -7   1  16      100.42       92.04      9.51 o
  -6   1  16       84.80       42.30      9.21 o
  -5   1  16        3.16       -3.78      9.85 o
  -4   1  16      117.53      124.15     10.89 o
  -3   1  16       43.84       42.29      8.37 o
  -2   1  16       52.52       56.50      8.74 o
  -1   1  16      540.37      507.65     20.01 o
   0   1  16        0.14       -7.07     10.17 o
   1   1  16      851.40      770.07     31.73 o
   2   1  16      324.43      356.93     18.18 o
   3   1  16      370.80      403.57     17.25 o
   4   1  16       42.59       46.90      9.24 o
   5   1  16       31.84       21.85      8.16 o
   6   1  16       10.42       17.99     11.08 o
 -12   2  16        9.53       29.19     23.55 o
 -11   2  16        3.38       -6.05      9.48 o
 -10   2  16       26.12       31.24     10.23 o
  -9   2  16        1.48        7.10      8.69 o
  -8   2  16       15.04        3.24      8.62 o
  -7   2  16      187.29      202.97     12.43 o
  -6   2  16       48.27       60.60      8.73 o
  -5   2  16        3.56        8.12      6.94 o
  -4   2  16        3.37        8.03      7.43 o
  -3   2  16       12.68       12.70      7.69 o
  -2   2  16       12.58       22.61      7.79 o
  -1   2  16       41.59       33.62     10.10 o
   0   2  16      152.09      151.48     31.11 o
   1   2  16      480.65      463.21     25.83 o
   2   2  16        2.09       -9.26      9.26 o
   3   2  16      326.79      374.72     19.07 o
   4   2  16       62.96       89.62     11.87 o
   5   2  16       12.00        1.72     10.38 o
   6   2  16        1.31       -9.70     10.19 o
 -12   3  16        5.89        1.42     22.50 o
 -11   3  16        7.84       17.17     12.04 o
 -10   3  16        4.53        6.26      9.40 o
  -9   3  16        0.51       -3.92      8.35 o
  -8   3  16       68.59       43.27      8.78 o
  -7   3  16       18.10       28.51      8.45 o
  -6   3  16        5.24        5.51      6.93 o
  -5   3  16        2.72        3.75      6.94 o
  -4   3  16        2.35       -1.41      6.90 o
  -3   3  16        0.00        1.16      6.81 o
  -2   3  16      184.98      163.09     12.00 o
  -1   3  16        0.48        4.07      8.66 o
   0   3  16      545.78      565.45     21.45 o
   1   3  16       27.06       24.38     12.92 o
   2   3  16       19.84       -0.26     11.43 o
   3   3  16      313.05      244.32     17.08 o
   4   3  16       70.79       73.12     12.14 o
   5   3  16        0.00      -10.64     10.64 o
   6   3  16       10.63       -0.53     17.59 o
  11   3  16       11.28       37.68     51.53 o
 -11   4  16        0.03      -15.59     15.59 o
 -10   4  16        0.62        3.13     11.22 o
  -9   4  16        9.07        8.91     10.54 o
  -8   4  16        0.67       -6.90     11.12 o
  -7   4  16       28.40       48.48      9.15 o
  -6   4  16        5.05       12.26      8.10 o
  -5   4  16       26.00       27.33      8.07 o
  -4   4  16       22.25       18.86      7.67 o
  -3   4  16      128.30      125.17     10.42 o
  -2   4  16       26.74       27.94      9.03 o
  -1   4  16        8.08       -1.67      7.64 o
   0   4  16        6.57        2.48      8.05 o
   1   4  16       95.45       85.41     10.22 o
   2   4  16        7.09        6.91     10.39 o
   3   4  16        1.63        8.15     10.30 o
   4   4  16        6.53       30.14     14.18 o
   5   4  16       68.18       85.70     16.82 o
   6   4  16        1.54       12.78     13.83 o
   7   4  16        9.80       41.27     23.59 o
   8   4  16        0.22      -11.31     24.42 o
   9   4  16        0.20        7.11     30.23 o
  10   4  16        3.86       62.72     39.38 o
 -11   5  16        0.02       -0.65     17.43 o
 -10   5  16        0.62       -4.04     11.31 o
  -9   5  16        2.44        1.35     11.19 o
  -8   5  16        5.66       -2.99      9.88 o
  -7   5  16        6.04       16.16      9.18 o
  -6   5  16        1.04        1.29      8.05 o
  -5   5  16        9.00       14.37      8.78 o
  -4   5  16        2.98        4.58      8.74 o
  -3   5  16        0.35        9.28      8.02 o
  -2   5  16        3.04        0.61     10.80 o
  -1   5  16        6.65       -2.73     15.16 o
   0   5  16       80.45       79.20     20.24 o
   1   5  16        4.70       -4.27      8.65 o
   2   5  16       81.90       91.36     13.05 o
   3   5  16        4.78       -1.71     13.02 o
   4   5  16       15.35        5.37     16.41 o
   5   5  16       12.22       -1.93     26.38 o
   6   5  16        0.07       11.65     14.93 o
   7   5  16        0.18       15.70     24.17 o
   8   5  16        0.22       22.88     28.29 o
   9   5  16        0.51       -8.04     32.71 o
 -10   6  16        1.98      -15.36     15.73 o
  -9   6  16        0.29       -7.61     11.83 o
  -8   6  16        4.41       -2.98     14.37 o
  -7   6  16        0.02        8.77      9.75 o
  -6   6  16        4.11        6.84      8.78 o
  -5   6  16        3.52        4.28      8.94 o
  -4   6  16       26.18       14.93      8.89 o
  -3   6  16        4.37        3.75      8.11 o
  -2   6  16        1.41       -7.70      7.70 o
  -1   6  16        0.24       -0.01      9.67 o
   0   6  16        0.12       11.25      9.81 o
   1   6  16       12.73        8.50     14.25 o
   2   6  16       13.39       15.98      9.94 o
   3   6  16       49.22       42.11     13.19 o
   4   6  16       48.39       44.45     11.28 o
   5   6  16       12.55       12.65     15.44 o
   6   6  16        0.00       56.94     26.99 o
   7   6  16        0.18       50.91     28.16 o
  -9   7  16        0.02       29.18     18.33 o
  -8   7  16        5.67       26.89     16.45 o
  -7   7  16        2.57       14.52     15.53 o
  -6   7  16        0.03        2.96      9.26 o
  -5   7  16        3.47       -8.98      8.98 o
  -4   7  16        0.34        0.44      9.85 o
  -3   7  16       24.05       26.70      9.65 o
  -2   7  16        0.22       -8.35      8.35 o
  -1   7  16        0.77        5.41     10.52 o
   0   7  16        5.85       14.19     16.00 o
   1   7  16        7.73       11.79     15.88 o
   2   7  16       11.55        7.27      9.87 o
   3   7  16        3.99       -2.97     22.08 o
   4   7  16        0.00      -10.17     10.17 o
   5   7  16        0.70      -11.85     12.29 o
   6   7  16        0.17       -0.06     16.82 o
   7   7  16        2.10       -0.09     17.90 o
  -6   8  16        0.47       -6.31     25.94 o
  -5   8  16        2.38       34.02     22.95 o
  -4   8  16        7.47       24.61     11.67 o
  -3   8  16        3.04       19.54     12.08 o
  -2   8  16        0.20       -0.10     10.97 o
  -1   8  16        9.78       13.25     42.72 o
   0   8  16        2.12        3.82     19.65 o
   1   8  16       22.82       38.51     19.30 o
   2   8  16       10.30       10.53     18.08 o
   3   8  16        1.71       15.70     27.88 o
   4   8  16        0.78       19.44     26.40 o
   5   8  16        1.09       10.94     15.80 o
  -4   9  16        0.02      -20.77     28.47 o
  -3   9  16        2.29       39.20     32.40 o
  -1   9  16        0.30      -15.15     15.15 o
   1   9  16        1.18      -11.96     24.64 o
   2   9  16        9.46       42.72     29.89 o
   3   9  16        1.35       24.42     28.78 o
 -12   1  17        0.75       -8.59     11.60 o
 -11   1  17        0.58        6.47     14.05 o
 -10   1  17       14.02        2.51      9.10 o
  -9   1  17        0.48        4.71      9.36 o
  -8   1  17        2.43       -7.34      7.34 o
  -7   1  17       16.88       35.57      8.45 o
  -6   1  17        9.11        3.33      7.86 o
  -5   1  17        5.64        6.92     10.63 o
  -4   1  17        2.62       -6.54      7.31 o
  -3   1  17       22.17       38.41      8.73 o
  -2   1  17       62.62       91.84      9.92 o
  -1   1  17       51.66       60.76     10.52 o
   0   1  17      156.98      150.24     17.82 o
   1   1  17      123.10       97.75     15.59 o
   2   1  17       20.00       20.21     11.77 o
   3   1  17        2.66       11.88     12.34 o
   4   1  17      123.93      128.80     21.70 o
   5   1  17        0.09        2.38      9.51 o
   6   1  17       53.40       38.74     12.99 o
 -12   2  17        1.41      -10.85     14.08 o
 -11   2  17        9.01       10.41     12.65 o
 -10   2  17        0.00       -4.31      9.29 o
  -9   2  17       33.76       60.34     12.07 o
  -8   2  17        0.03        1.44      8.50 o
  -7   2  17        7.67        2.89      7.45 o
  -6   2  17        1.83        4.56      7.35 o
  -5   2  17       15.50       22.00      7.69 o
  -4   2  17        6.43       13.20      8.24 o
  -3   2  17        2.03       -4.48      6.96 o
  -2   2  17       17.58       15.78      7.96 o
  -1   2  17        3.19        1.57      8.50 o
   0   2  17       36.79       58.92     14.96 o
   1   2  17       25.44        7.15     19.21 o
   2   2  17       38.12       25.67     13.06 o
   3   2  17        4.34      -10.50     10.50 o
   4   2  17        0.00       15.06      9.90 o
   5   2  17       13.28        3.04     19.69 o
   6   2  17        0.58        0.28     15.67 o
 -12   3  17        6.66        1.40     15.48 o
 -11   3  17        0.17       -4.10     11.72 o
 -10   3  17        0.61       26.37     10.68 o
  -9   3  17       12.55        0.89     10.96 o
  -8   3  17        0.06        3.32     10.62 o
  -7   3  17       22.05       31.57      8.87 o
  -6   3  17       42.76       31.54     10.97 o
  -5   3  17        0.50        3.29      7.04 o
  -4   3  17       48.37       50.15      8.68 o
  -3   3  17       43.62       35.54      8.27 o
  -2   3  17        2.33       23.66     10.10 o
  -1   3  17       77.69      101.94     12.31 o
   0   3  17      514.18      527.52     21.70 o
   1   3  17       13.50        1.74     11.87 o
   2   3  17       31.72       36.76     16.58 o
   3   3  17      240.09      292.68     23.37 o
   4   3  17       44.54       32.91     13.64 o
   5   3  17       11.03       17.14     14.36 o
   6   3  17        5.07       28.59     19.57 o
 -11   4  17        1.01       -4.64     14.27 o
 -10   4  17        0.02        3.47     14.44 o
  -9   4  17        8.22        9.15     15.18 o
  -8   4  17        4.43        8.48     10.86 o
  -7   4  17        3.72        1.46      7.94 o
  -6   4  17        4.70       13.66      9.84 o
  -5   4  17       37.65       36.28      8.74 o
  -4   4  17       26.45       16.88      8.24 o
  -3   4  17       63.54       94.60      9.92 o
  -2   4  17        6.55        2.92      8.40 o
  -1   4  17       25.36       12.14      8.54 o
   0   4  17        0.44        2.15     10.10 o
   1   4  17       14.58       37.83      8.98 o
   2   4  17       43.37       24.78     11.20 o
   3   4  17       15.39       10.63     10.46 o
   4   4  17        0.42        7.45     19.72 o
   5   4  17       15.17        5.72     19.35 o
   6   4  17        4.74       15.67     20.56 o
   7   4  17        0.05       -3.96     20.93 o
   8   4  17        0.03       23.15     26.12 o
   9   4  17       12.61       48.63     34.84 o
 -10   5  17        0.33       -2.46     13.78 o
  -9   5  17        1.82        2.76     11.59 o
  -8   5  17       13.04       43.79     12.60 o
  -7   5  17        5.70       -1.55      9.12 o
  -6   5  17       23.81       30.31     10.18 o
  -5   5  17       15.46       17.59      9.28 o
  -4   5  17       20.93       44.56      9.88 o
  -3   5  17       26.38       30.32      9.68 o
  -2   5  17       67.55       56.39     15.20 o
  -1   5  17        1.84       -9.14      9.14 o
   0   5  17      164.76      187.01     15.06 o
   1   5  17        1.99        1.22      9.41 o
   2   5  17        0.16       15.74      9.48 o
   3   5  17        8.88        1.12      9.31 o
   4   5  17        4.69        0.82     14.34 o
   5   5  17        0.91        6.62     15.87 o
   6   5  17        1.30       -8.28     21.39 o
   7   5  17        3.78       28.10     25.35 o
   8   5  17        0.93       16.38     27.67 o
  -9   6  17        0.59        4.90     12.82 o
  -8   6  17        0.68       13.72     11.73 o
  -7   6  17        4.61       17.13     11.46 o
  -6   6  17        1.32       -5.43      9.00 o
  -5   6  17        1.05        6.50      9.08 o
  -4   6  17        0.24       -5.53     10.71 o
  -3   6  17        1.38       -5.18      7.93 o
  -2   6  17        1.16       -8.16      8.16 o
  -1   6  17        5.73       -1.99     12.11 o
   0   6  17        2.62      -10.12     10.12 o
   1   6  17        0.06       -8.73      8.73 o
   2   6  17       29.00       19.98     10.96 o
   3   6  17       13.69       12.76     10.02 o
   4   6  17        0.46       20.80     16.79 o
   5   6  17        4.91       12.06     16.19 o
   6   6  17        2.37       -3.52     25.07 o
  -8   7  17        0.91       12.02     13.74 o
  -7   7  17        0.83       18.71     13.71 o
  -6   7  17        2.76       -5.24     11.05 o
  -5   7  17        0.01       -9.16      9.16 o
  -4   7  17        0.93       -4.05      9.99 o
  -3   7  17        5.89        3.83     10.29 o
  -2   7  17        1.17        5.29      9.10 o
  -1   7  17        7.40        7.95     11.45 o
   0   7  17        2.49       13.34     30.50 o
   1   7  17        0.15       34.50     17.14 o
   2   7  17       19.11       34.44     27.11 o
   3   7  17        5.73       -9.76     10.38 o
   4   7  17        0.63       12.38     17.18 o
   5   7  17        1.58        4.51     15.15 o
   6   7  17        0.04       -2.26     16.69 o
   7   7  17        4.98       17.90     20.90 o
  -5   8  17        1.00       14.41     13.88 o
  -4   8  17        4.17        4.72     13.56 o
  -3   8  17        0.13       -2.26     17.99 o
  -2   8  17        1.00       -3.05     12.33 o
  -1   8  17        0.92       20.64     34.68 o
   0   8  17        0.00      -11.76     17.21 o
   1   8  17        5.56       -2.64     17.34 o
   2   8  17        7.22        3.00     26.46 o
   3   8  17        0.17       18.42     27.36 o
   4   8  17        0.39       -6.09     29.03 o
  -1   9  17        0.04      -11.19     15.55 o
 -12   0  18        0.05       26.93     22.72 o
 -11   0  18        0.72       -3.87     14.56 o
 -10   0  18        0.83      -12.94     32.38 o
  -9   0  18       43.31       52.38     24.37 o
  -8   0  18        2.31       23.30     12.91 o
  -7   0  18       90.87      113.82     16.91 o
  -6   0  18       33.46       27.63     13.23 o
  -5   0  18       68.35       80.26     14.41 o
  -4   0  18       50.20       79.51     28.52 o
  -3   0  18      305.60      279.09     20.71 o
  -2   0  18        4.00        9.23     10.69 o
  -1   0  18      209.22      191.07     27.42 o
   0   0  18      430.87      424.00     36.38 o
   1   0  18       36.20       23.71     18.98 o
   2   0  18      340.70      328.51     33.20 o
   3   0  18       41.64       31.90     18.52 o
   4   0  18        6.10        5.16     17.50 o
   5   0  18       53.50       36.04     19.29 o
 -12   1  18        0.09       10.56     15.23 o
 -11   1  18        1.56       -3.18      9.70 o
 -10   1  18        3.08       13.06     10.12 o
  -9   1  18        2.06       -4.05      9.00 o
  -8   1  18        0.63       -7.26      7.26 o
  -7   1  18       20.18       24.09      9.01 o
  -6   1  18       54.95       72.35     10.56 o
  -5   1  18       42.52       29.59      9.12 o
  -4   1  18        1.33        0.06      7.79 o
  -3   1  18       31.43       23.19      8.56 o
  -2   1  18       75.50       71.39      9.77 o
  -1   1  18      109.71      103.54     13.28 o
   0   1  18       10.99       21.59     12.97 o
   1   1  18       32.76       22.48     18.72 o
   2   1  18        9.63       10.50     12.47 o
   3   1  18       33.73       19.89     13.00 o
   4   1  18        7.53       -2.75     11.51 o
   5   1  18       48.00       38.19     13.66 o
 -11   2  18        0.73       -6.57     11.40 o
 -10   2  18        0.61        7.68      9.76 o
  -9   2  18        0.19       16.98      9.38 o
  -8   2  18       45.07       48.32     11.68 o
  -7   2  18        0.11       -4.25      8.42 o
  -6   2  18       25.97       25.09      8.11 o
  -5   2  18       70.41       69.92      9.50 o
  -4   2  18        7.79        7.31      8.30 o
  -3   2  18        8.03       11.59      8.08 o
  -2   2  18       17.72       16.71      8.22 o
  -1   2  18      131.73      125.00     13.26 o
   0   2  18       95.55      118.21     12.77 o
   1   2  18       47.57       49.17     14.39 o
   2   2  18       74.70       81.47     15.35 o
   3   2  18      202.73      149.73     29.71 o
   4   2  18       93.77       87.80     15.97 o
   5   2  18       43.82       37.03     14.18 o
 -11   3  18        0.48        5.26     14.78 o
 -10   3  18        4.42        0.33     10.35 o
  -9   3  18        0.00       16.31     10.01 o
  -8   3  18        5.61        7.20      8.93 o
  -7   3  18       42.75       52.19     10.62 o
  -6   3  18       68.43       70.91      9.89 o
  -5   3  18       50.88       44.13      9.06 o
  -4   3  18        0.01       -3.09      7.24 o
  -3   3  18        6.70        7.59      7.79 o
  -2   3  18        6.65       -1.00      7.88 o
  -1   3  18       84.62       91.15     12.66 o
   0   3  18       38.24       30.05     10.43 o
   1   3  18        0.75       -9.13     12.27 o
   2   3  18      163.06      121.08     18.18 o
   3   3  18      158.63      164.78     51.70 o
   4   3  18        4.90       -5.59     12.19 o
   5   3  18       23.86        0.68     18.30 o
 -11   4  18        3.58        5.42     14.92 o
 -10   4  18        1.53        7.34     16.63 o
  -9   4  18        0.11       13.45     14.91 o
  -8   4  18        3.10       17.42      9.92 o
  -7   4  18        0.27       -3.91      7.95 o
  -6   4  18        1.02        1.36     10.12 o
  -5   4  18       31.58       20.96      8.62 o
  -4   4  18        2.10       -7.03      7.03 o
  -3   4  18       66.39       44.67      9.45 o
  -2   4  18        2.55       16.47      8.10 o
  -1   4  18        9.00        9.09      8.70 o
   0   4  18       25.60       33.33      9.24 o
   1   4  18       13.17        5.68      8.56 o
   2   4  18        9.75       -6.10     15.06 o
   3   4  18       19.55        7.62     13.28 o
   4   4  18        6.76       -0.56     19.29 o
   5   4  18        0.20      -18.83     18.83 o
   7   4  18       12.37        0.40     24.67 o
   8   4  18        3.99       23.52     30.26 o
 -10   5  18        2.58        6.70     25.24 o
  -9   5  18        2.55       -8.34     15.49 o
  -8   5  18        1.27        9.61     11.60 o
  -7   5  18        0.02        4.42      9.60 o
  -6   5  18       22.65       28.52     10.50 o
  -5   5  18        1.77        4.22      8.70 o
  -4   5  18        1.69       11.29     12.65 o
  -3   5  18        3.47       -0.75      8.56 o
  -2   5  18        3.51        5.56      8.58 o
  -1   5  18        4.12        1.21     11.72 o
   0   5  18        6.72        3.61      9.94 o
   1   5  18        1.75        1.44      9.90 o
   2   5  18        1.98       -4.70     11.77 o
   3   5  18        0.57        1.60      9.64 o
   4   5  18        0.78       -4.03     15.09 o
   5   5  18        8.82        3.44     17.31 o
   6   5  18        0.30      -14.59     21.92 o
   7   5  18        0.68       -1.30     25.19 o
  -9   6  18        0.41      -13.03     13.03 o
  -8   6  18       10.92       38.03     15.00 o
  -7   6  18        1.22        6.01     11.42 o
  -6   6  18        6.10       14.78     10.20 o
  -5   6  18        3.21       -5.50      8.96 o
  -4   6  18       23.42       32.71     10.38 o
  -3   6  18        0.02       -3.45      8.39 o
  -2   6  18        1.34       -8.60      8.60 o
  -1   6  18       17.79       24.18     11.60 o
   0   6  18        0.50        3.05     15.03 o
   1   6  18        0.54        4.43     10.47 o
   2   6  18        0.14        0.26      9.88 o
   3   6  18        0.60       -0.15     10.33 o
   4   6  18        1.47       22.24     18.50 o
   5   6  18        9.86       50.23     26.18 o
  -7   7  18        0.13        4.59     19.20 o
  -6   7  18        0.57      -11.11     11.11 o
  -5   7  18        5.60        8.75     11.20 o
  -4   7  18        7.00        4.28     10.55 o
  -3   7  18        6.37        1.51     14.05 o
  -2   7  18        1.24       -1.59      9.63 o
  -1   7  18        6.13      -11.77     16.65 o
   0   7  18        2.89      -23.09     23.09 o
   1   7  18        0.57       -6.64     16.13 o
   2   7  18        0.49        9.89     16.97 o
   3   7  18        0.79      -15.58     15.58 o
   4   7  18        0.32       21.75     14.29 o
   5   7  18        3.60        9.40     16.72 o
   6   7  18        0.94        7.33     17.28 o
  -5   8  18        0.78       48.80     16.36 o
  -4   8  18        3.19       24.30     14.96 o
  -3   8  18        1.99        0.38     14.69 o
  -2   8  18        3.24        6.72     34.64 o
  -1   8  18        7.08       32.50     27.48 o
   0   8  18        0.73       29.80     27.33 o
   1   8  18       20.27       66.00     29.06 o
   2   8  18        0.01        1.79     26.25 o
   3   8  18        8.93      -23.49     23.49 o
 -11   1  19        0.96        9.08     15.37 o
 -10   1  19        0.67       -9.34      9.34 o
  -9   1  19        2.02       -9.15      9.15 o
  -8   1  19       12.31       13.12      9.17 o
  -7   1  19        3.98       -5.44      7.33 o
  -6   1  19        8.87        6.33      8.53 o
  -5   1  19        6.59       11.96      8.71 o
  -4   1  19       25.17       22.19      9.12 o
  -3   1  19        6.52        5.11      8.22 o
  -2   1  19       23.54       25.97      8.60 o
  -1   1  19       34.70       19.35     11.59 o
   0   1  19        0.07      -11.66     11.66 o
   1   1  19        9.28       17.18     13.06 o
   2   1  19        4.35        0.41     12.15 o
   3   1  19       14.27       -7.20     12.35 o
   4   1  19        0.24       28.72     13.88 o
   5   1  19        0.49       -9.53     11.93 o
 -11   2  19        0.02       -8.03     15.04 o
 -10   2  19        1.44       -5.10     12.22 o
  -9   2  19        0.03        3.29     10.26 o
  -8   2  19        0.35      -12.17     12.17 o
  -7   2  19       20.58       11.79     10.33 o
  -6   2  19        0.56        8.21      8.07 o
  -5   2  19       37.74       34.28      8.79 o
  -4   2  19       51.38       47.13     10.44 o
  -3   2  19      137.15      126.92     12.06 o
  -2   2  19      155.87      170.06     12.96 o
  -1   2  19        0.26        3.37      9.46 o
   0   2  19        4.28       23.41     13.14 o
   1   2  19       25.73        8.19     13.36 o
   2   2  19        7.43       -1.08     13.08 o
   3   2  19        1.64       12.85     21.69 o
   4   2  19        0.78        7.99     12.91 o
   5   2  19       13.42       14.41     19.82 o
 -11   3  19        1.22        4.37     15.01 o
 -10   3  19        5.43       11.38     15.00 o
  -9   3  19        1.61       14.88     10.43 o
  -8   3  19        8.62       10.61     10.10 o
  -7   3  19       12.26       12.95      8.57 o
  -6   3  19        2.28       -1.68      7.88 o
  -5   3  19        2.97        5.26      8.01 o
  -4   3  19        0.68       -0.11      7.66 o
  -3   3  19       84.96       92.46     10.75 o
  -2   3  19       36.71       39.90      9.61 o
  -1   3  19       11.95       -5.56     10.40 o
   0   3  19        0.01       -4.10      9.64 o
   1   3  19       47.90       58.02     11.54 o
   2   3  19        7.40       14.75     12.82 o
   3   3  19        2.35        5.99     12.69 o
   4   3  19      145.45      194.93     43.91 o
   5   3  19       48.43       54.04     23.71 o
 -10   4  19        0.92       20.71     19.48 o
  -9   4  19        0.66        8.20     16.24 o
  -8   4  19        1.24       10.92     10.27 o
  -7   4  19        0.07       -2.92      8.59 o
  -6   4  19       21.95       26.30      9.25 o
  -5   4  19        6.83       13.56      8.27 o
  -4   4  19        0.03       -7.57      7.57 o
  -3   4  19       20.29       13.80      8.59 o
  -2   4  19      282.07      300.00     18.70 o
  -1   4  19       17.11       17.76      9.71 o
   0   4  19        0.66       -8.42      8.42 o
   1   4  19       27.33       29.78      9.72 o
   2   4  19       35.65       27.85      9.57 o
   3   4  19       83.54       72.92     17.50 o
   4   4  19        7.67       15.98     22.69 o
   5   4  19        2.70      -13.66     20.22 o
   7   4  19        0.79       16.69     26.52 o
  -9   5  19        0.65       20.27     14.44 o
  -8   5  19        5.67        5.74     13.33 o
  -7   5  19        2.05       -4.03     10.52 o
  -6   5  19       17.35       30.86     12.91 o
  -5   5  19        6.38       21.42      9.53 o
  -4   5  19        0.06        2.30      9.52 o
  -3   5  19       21.84       37.65      9.58 o
  -2   5  19       43.96       25.10      9.08 o
  -1   5  19        1.24       -2.63     18.53 o
   0   5  19        8.66       21.07     10.80 o
   1   5  19        6.90        5.60     10.58 o
   2   5  19       19.36       22.55     11.09 o
   3   5  19        0.64       -0.25     11.72 o
   4   5  19       15.65       51.16     19.05 o
   5   5  19        2.93       21.11     23.12 o
   6   5  19        0.82        3.37     26.15 o
  -8   6  19        0.67       -7.47     13.57 o
  -7   6  19        1.63        6.16     13.29 o
  -6   6  19        0.64       27.08     11.56 o
  -5   6  19        3.43       14.30     10.72 o
  -4   6  19        4.24       33.09     11.09 o
  -3   6  19        1.06        7.08     10.03 o
  -2   6  19       14.09        1.83      9.06 o
  -1   6  19        0.00       18.11     19.41 o
   0   6  19       12.90       17.81     12.11 o
   1   6  19        3.45       -7.11     10.50 o
   2   6  19        1.17       14.53     10.75 o
   3   6  19        1.84       14.86     17.86 o
   4   6  19        1.51       26.11     18.45 o
  -6   7  19        0.92      -12.89     12.89 o
  -5   7  19        0.07       23.46     17.64 o
  -4   7  19        0.02       26.49     12.67 o
  -3   7  19        8.13       17.27     10.91 o
  -2   7  19        4.53        3.64      9.80 o
  -1   7  19        0.78       -3.49     16.46 o
   0   7  19        1.15        8.14     16.61 o
   1   7  19        0.97      -18.24     18.24 o
   2   7  19        1.58       -3.28     23.18 o
   3   7  19        2.73       -4.85     25.32 o
   4   7  19        2.73       -8.69     27.54 o
   5   7  19        0.02       21.05     16.91 o
  -4   8  19        0.45       13.40     30.57 o
  -3   8  19        2.79        9.38     14.48 o
  -2   8  19        1.84      -15.98     15.98 o
  -1   8  19        1.17      -16.11     16.11 o
   1   8  19        0.49      -22.20     22.20 o
   2   8  19        0.11      -12.30     24.98 o
 -11   0  20       13.61       30.73     23.74 o
 -10   0  20        0.02      -14.16     16.72 o
  -9   0  20        1.12      -13.18     15.10 o
  -8   0  20       13.62       19.19     14.39 o
  -7   0  20        8.24        7.35     12.88 o
  -6   0  20       40.87       37.71     15.22 o
  -5   0  20       42.88       38.56     14.64 o
  -4   0  20        1.06      -10.78     10.78 o
  -3   0  20      370.51      321.17     23.46 o
  -2   0  20        4.66       -3.01     11.45 o
  -1   0  20      183.83      143.18     25.18 o
   0   0  20       84.14       70.64     23.49 o
   1   0  20       11.13       21.61     20.00 o
   2   0  20        3.86       -1.11     18.73 o
   3   0  20       10.87        0.31     17.74 o
   4   0  20        9.15        9.55     18.70 o
   5   0  20        1.91       -2.84     18.33 o
 -11   1  20        3.22       27.41     17.22 o
 -10   1  20        7.52       30.14     16.10 o
  -9   1  20        0.36        2.51      9.68 o
  -8   1  20        9.00       -1.39      9.39 o
  -7   1  20       12.61        4.35      8.37 o
  -6   1  20        3.03       11.48      9.10 o
  -5   1  20       19.89       34.77     10.09 o
  -4   1  20       80.46       87.36     11.43 o
  -3   1  20        0.74        0.06      8.45 o
  -2   1  20      163.70      143.69     12.58 o
  -1   1  20       35.58       18.62     11.48 o
   0   1  20        4.42      -11.83     11.84 o
   1   1  20      123.75      115.00     18.21 o
   2   1  20        1.72      -11.89     11.89 o
   3   1  20        7.54        4.02     12.90 o
   4   1  20        2.09       28.51     14.34 o
   5   1  20        4.57       -1.58     19.17 o
 -10   2  20        0.97       12.86     14.45 o
  -9   2  20        0.16        3.32     10.96 o
  -8   2  20       24.59       24.28     11.04 o
  -7   2  20       36.26       51.24     10.01 o
  -6   2  20        1.55        5.09      8.35 o
  -5   2  20        3.48       11.05      8.47 o
  -4   2  20        0.12        7.80      9.01 o
  -3   2  20       72.55       65.70     11.06 o
  -2   2  20        0.31       -5.05      8.16 o
  -1   2  20        5.50       -3.68     10.49 o
   0   2  20       25.77        3.98     10.10 o
   1   2  20        0.90       -5.84     13.01 o
   2   2  20        0.02      -12.24     12.24 o
   3   2  20       20.49       30.75     16.38 o
   4   2  20        1.30       15.72     23.71 o
   5   2  20        3.58       25.16     21.82 o
 -10   3  20        1.49        3.92     14.89 o
  -9   3  20        0.40       -3.77     13.12 o
  -8   3  20        0.37       -1.16      9.88 o
  -7   3  20        1.29       -1.88      9.03 o
  -6   3  20       18.46       12.24      9.19 o
  -5   3  20        0.50       11.97      8.42 o
  -4   3  20        8.00       -0.92      8.12 o
  -3   3  20       54.19       69.21     10.43 o
  -2   3  20       43.54       55.35     10.61 o
  -1   3  20       11.72        7.47     10.28 o
   0   3  20       34.69       19.86     11.15 o
   1   3  20        9.41        4.14     12.74 o
   2   3  20        6.80       17.87     13.93 o
   3   3  20        6.82      -16.95     29.72 o
   4   3  20       64.00       84.18     26.99 o
  -9   4  20        0.24      -13.68     13.68 o
  -8   4  20        2.20       10.82     12.16 o
  -7   4  20        2.51       12.06      9.82 o
  -6   4  20        0.63        1.69      8.60 o
  -5   4  20        1.91        4.30      8.63 o
  -4   4  20        5.83       -3.61      8.02 o
  -3   4  20       19.92       22.16      9.15 o
  -2   4  20        0.03        3.79      8.21 o
  -1   4  20       31.47       30.14     14.76 o
   0   4  20       51.21       74.35     11.50 o
   1   4  20       23.83        6.03      9.21 o
   2   4  20        5.87        3.63      8.85 o
   3   4  20        0.45       -5.25     13.69 o
   4   4  20        7.80      -14.56     22.57 o
  -9   5  20        0.07       45.35     20.16 o
  -8   5  20        3.12       12.27     18.38 o
  -7   5  20        6.21       16.28     13.99 o
  -6   5  20        2.86       18.85     10.80 o
  -5   5  20        7.98        5.77      9.69 o
  -4   5  20        1.91       -6.20     11.55 o
  -3   5  20        1.99       13.53      9.28 o
  -2   5  20       12.16       15.99      8.88 o
  -1   5  20        4.50       -1.11      9.54 o
   0   5  20        0.34       -9.70      9.70 o
   1   5  20       13.62       11.57     11.29 o
   2   5  20        6.95        5.25     10.86 o
   3   5  20        3.75        9.08     11.16 o
   4   5  20        1.04      -16.88     29.10 o
   5   5  20        0.06       30.63     26.03 o
  -7   6  20       11.92       13.71     14.62 o
  -6   6  20        8.29       37.49     13.22 o
  -5   6  20        8.91        1.76     11.56 o
  -4   6  20        0.02       -5.15      9.56 o
  -3   6  20        0.74       14.06     10.34 o
  -2   6  20       12.66       23.41     10.51 o
  -1   6  20        1.89       -7.60     17.75 o
   0   6  20        0.94       21.23     12.06 o
   1   6  20       10.41       19.69     11.92 o
   2   6  20        1.88       -6.20     11.25 o
   3   6  20        2.06       19.10     18.13 o
   4   6  20        1.45       32.80     29.65 o
  -5   7  20        2.81       12.42     13.94 o
  -4   7  20        8.23        9.75     12.42 o
  -3   7  20        1.98       19.70     14.21 o
  -2   7  20        4.07       12.72     15.07 o
  -1   7  20        0.60       27.03     19.51 o
   0   7  20        2.33        2.39     18.18 o
   1   7  20        2.30       35.09     27.64 o
   2   7  20        0.24      -17.59     25.50 o
   3   7  20        0.01       11.59     29.58 o
 -10   1  21        0.28       -5.39     14.52 o
  -9   1  21        4.76      -13.21     13.21 o
  -8   1  21        4.22       -1.52      9.82 o
  -7   1  21        6.21       19.39      9.97 o
  -6   1  21       23.39       22.79      9.91 o
  -5   1  21        1.90        0.81      8.93 o
  -4   1  21        0.00        1.63      8.87 o
  -3   1  21        7.32        5.48      9.09 o
  -2   1  21        7.94       22.21      9.54 o
  -1   1  21       12.49       10.12     10.75 o
   0   1  21        3.52        7.41     14.37 o
   1   1  21        8.70       -5.03     13.03 o
   2   1  21       19.98       21.88     15.70 o
   3   1  21        0.03       -3.94     12.82 o
   4   1  21        0.12       -0.55     21.87 o
 -10   2  21        4.87       25.11     19.83 o
  -9   2  21        3.98       21.52     15.44 o
  -8   2  21        0.17       -7.53      9.57 o
  -7   2  21        5.01       -2.92      9.50 o
  -6   2  21        5.80        8.89      8.73 o
  -5   2  21        5.21        2.24      8.22 o
  -4   2  21       19.36       10.49      9.61 o
  -3   2  21       31.63       20.57     14.06 o
  -2   2  21       24.04       22.84     11.46 o
  -1   2  21      101.58      121.36     15.13 o
   0   2  21       51.40       46.18     12.17 o
   1   2  21        2.03        9.44     27.95 o
   2   2  21       10.53       21.88     14.13 o
   3   2  21        5.61       13.90     15.17 o
   4   2  21        2.55        7.45     21.95 o
  -9   3  21        0.21       16.87     14.76 o
  -8   3  21        0.81       -3.71     13.74 o
  -7   3  21       14.86       11.61     10.44 o
  -6   3  21       10.03       13.63      9.12 o
  -5   3  21        0.50       -7.76      8.22 o
  -4   3  21        0.02        1.96     11.03 o
  -3   3  21        2.83       11.07      9.44 o
  -2   3  21       59.69       63.42     14.25 o
  -1   3  21        0.95        6.90     10.79 o
   0   3  21        7.63       24.66     11.44 o
   1   3  21        7.28       11.65     10.67 o
   2   3  21        2.60      -12.93     12.93 o
   3   3  21       54.38       55.63     16.97 o
   4   3  21        2.29      -21.58     21.58 o
  -9   4  21        0.28        4.87     13.93 o
  -8   4  21        1.02       -6.80     13.62 o
  -7   4  21        8.24       11.08     11.86 o
  -6   4  21        0.03        6.67      9.13 o
  -5   4  21        4.98        0.30      9.15 o
  -4   4  21        0.98       -6.80      9.48 o
  -3   4  21        3.32       -1.51      8.56 o
  -2   4  21        7.39       11.47      8.94 o
  -1   4  21        8.04       -8.94      8.94 o
   0   4  21       42.76       20.23     10.13 o
   1   4  21       21.94       36.27     10.70 o
   2   4  21        0.27       -2.56     10.23 o
   3   4  21       35.82       42.60     25.69 o
   4   4  21       61.06       73.20     29.52 o
  -8   5  21        0.00       17.77     15.07 o
  -7   5  21       14.94        0.72     13.81 o
  -6   5  21        9.30       12.89     15.72 o
  -5   5  21       21.85       18.49     11.08 o
  -4   5  21        4.21        3.68      9.42 o
  -3   5  21        2.58        5.58      8.91 o
  -2   5  21       19.31       10.60     10.51 o
  -1   5  21        0.20       -3.72      9.91 o
   0   5  21       10.91       13.25     10.40 o
   1   5  21        3.28        5.49     11.74 o
   2   5  21        0.54       -9.34     10.99 o
   3   5  21       14.90       19.58     15.39 o
   4   5  21        4.47       16.57     25.23 o
  -6   6  21        0.30       22.91     15.29 o
  -5   6  21        0.08       10.48     12.50 o
  -4   6  21        4.43       -0.84     18.81 o
  -3   6  21        4.22        8.66     10.81 o
  -2   6  21        0.00        0.29     10.98 o
  -1   6  21        0.00       -2.52     12.33 o
   0   6  21        2.21      -11.47     11.47 o
   1   6  21        0.35       14.31     15.98 o
   2   6  21        0.58        0.34     26.31 o
   3   6  21        0.69       32.15     27.39 o
  -4   7  21        0.25       15.90     24.40 o
  -3   7  21        0.15        2.14     15.58 o
  -2   7  21        0.96        8.13     15.98 o
  -1   7  21        2.97        2.19     18.98 o
   0   7  21        0.03       32.52     30.20 o
   1   7  21        0.28       62.26     31.10 o
   2   7  21        0.18       38.05     32.27 o
 -10   0  22        6.81       23.00     22.69 o
  -9   0  22        0.34       13.05     21.64 o
  -8   0  22       12.12       -0.55     14.48 o
  -7   0  22       10.62       21.37     15.26 o
  -6   0  22       20.89        2.02     13.55 o
  -5   0  22        2.39        7.52     13.56 o
  -4   0  22       26.14       25.14     14.29 o
  -3   0  22       10.12       12.03     13.61 o
  -2   0  22        0.21        6.21     12.44 o
  -1   0  22       14.30        5.06     12.58 o
   0   0  22        0.43        3.37     18.83 o
   1   0  22       18.82       13.76     20.06 o
   2   0  22        1.25       -1.82     18.83 o
   3   0  22        0.91       20.03     21.92 o
   4   0  22       29.97       23.71     21.33 o
  -9   1  22        0.12       24.62     15.82 o
  -8   1  22        3.21       -3.37      9.96 o
  -7   1  22        4.49        5.64     10.01 o
  -6   1  22        1.82        2.11      9.47 o
  -5   1  22        8.83        9.70      9.42 o
  -4   1  22       15.49        7.42      9.40 o
  -3   1  22        1.96       -1.93      8.86 o
  -2   1  22       12.69       -1.33     10.52 o
  -1   1  22        0.05       -2.45      8.71 o
   0   1  22        5.16        9.61     11.16 o
   1   1  22        2.20       20.09     15.28 o
   2   1  22        0.23       -5.02     13.68 o
   3   1  22        1.72       25.96     15.49 o
   4   1  22        1.08        9.80     22.94 o
  -9   2  22        0.16        8.48     18.86 o
  -8   2  22        0.87       27.98     14.66 o
  -7   2  22        9.54       21.03     11.18 o
  -6   2  22       20.59       46.75     10.76 o
  -5   2  22       55.85       75.73     11.30 o
  -4   2  22        0.10       14.55      9.81 o
  -3   2  22        3.07        4.16      9.13 o
  -2   2  22        0.01        0.30      9.03 o
  -1   2  22       15.19       -1.74     11.65 o
   0   2  22        7.50        4.18     13.35 o
   1   2  22        2.99        7.93     19.54 o
   2   2  22        0.18       -5.17     13.83 o
   3   2  22        0.87       -6.44     29.17 o
   4   2  22        4.24      -13.35     20.16 o
  -9   3  22        1.71        1.68     24.58 o
  -8   3  22        3.90        4.69     14.00 o
  -7   3  22        3.49       11.26     18.16 o
  -6   3  22        4.42        6.97      9.20 o
  -5   3  22        0.00        3.06      9.13 o
  -4   3  22       13.37        3.91     10.53 o
  -3   3  22       24.92       31.67      9.68 o
  -2   3  22       11.68       10.88      9.68 o
  -1   3  22        1.68        7.90     11.28 o
   0   3  22       10.05       23.80     11.97 o
   1   3  22        0.01      -10.20     10.20 o
   2   3  22        0.18        2.02     15.32 o
   3   3  22        0.40        1.85     23.68 o
   4   3  22        0.34       26.28     23.62 o
  -8   4  22        0.84       14.43     15.54 o
  -7   4  22        3.37       16.75     15.12 o
  -6   4  22        2.61       20.07     11.15 o
  -5   4  22       17.86       -0.46     11.38 o
  -4   4  22        2.78        9.66      9.13 o
  -3   4  22        9.37        2.27     11.18 o
  -2   4  22        0.58       17.20      9.16 o
  -1   4  22       17.40       -2.50     12.40 o
   0   4  22       20.10       16.63     10.48 o
   1   4  22        0.65        3.87     10.00 o
   2   4  22       31.90       21.49     11.03 o
   3   4  22       20.46       28.53     26.37 o
  -7   5  22        3.31       -7.76     14.29 o
  -6   5  22        0.38       -7.26     13.89 o
  -5   5  22        7.22        6.71     19.29 o
  -4   5  22       10.97       -3.80      9.84 o
  -3   5  22        1.08       11.49      9.80 o
  -2   5  22        2.01        7.94      9.71 o
  -1   5  22       23.44       22.54     13.67 o
   0   5  22        6.39        8.06     10.39 o
   1   5  22       17.33        8.34     12.54 o
   2   5  22        0.32       -1.56     11.86 o
   3   5  22       10.96      -19.29     31.22 o
   4   5  22        2.56      -13.42     16.97 o
  -5   6  22        2.29        7.90     12.73 o
  -4   6  22        1.36       -7.24     11.85 o
  -3   6  22        1.45        3.24     11.94 o
  -2   6  22        2.83        1.77     15.79 o
  -1   6  22        2.50       19.52     13.39 o
   0   6  22        0.48       22.89     15.15 o
   1   6  22        0.43        3.56     24.02 o
   2   6  22        0.31       -1.67     25.78 o
   3   6  22        0.61      -26.03     26.03 o
  -9   1  23        0.03      -12.51     12.51 o
  -8   1  23        2.11       29.76     28.10 o
  -7   1  23       11.00       24.92     15.03 o
  -6   1  23        5.46       18.69     10.77 o
  -5   1  23       29.04       49.33     12.06 o
  -4   1  23       18.44       22.98     12.44 o
  -3   1  23       11.93        5.89      9.66 o
  -2   1  23       10.11       11.54     10.02 o
  -1   1  23        0.32       -8.87      8.96 o
   0   1  23        2.16       12.97     10.92 o
   1   1  23        0.42       -8.75     15.93 o
   2   1  23        5.74       12.39     15.34 o
   3   1  23       23.69       34.64     17.47 o
  -8   2  23        0.17      -14.78     14.88 o
  -7   2  23        0.61        6.94     14.36 o
  -6   2  23        0.72        0.49     10.21 o
  -5   2  23        4.48        0.62      9.24 o
  -4   2  23        4.86        8.47     16.13 o
  -3   2  23        3.99       -8.81      9.28 o
  -2   2  23        9.06        6.74      9.23 o
  -1   2  23        5.74       -1.30      9.03 o
   0   2  23        0.85       -0.20     10.83 o
   1   2  23        0.26      -13.21     13.21 o
   2   2  23        6.18      -14.88     14.88 o
   3   2  23        7.63        4.42     24.36 o
  -8   3  23        3.34        0.00     23.39 o
  -7   3  23        0.37        6.72     34.21 o
  -6   3  23        3.48       15.64     18.43 o
  -5   3  23        0.02        5.17      9.27 o
  -4   3  23        4.04       15.62      9.53 o
  -3   3  23       23.69       31.06     10.24 o
  -2   3  23        0.37       10.10     10.12 o
  -1   3  23       23.74       18.68     12.93 o
   0   3  23       47.98       41.56     13.53 o
   1   3  23        2.49      -17.65     17.65 o
   2   3  23        2.75      -10.86     10.86 o
   3   3  23        8.16       19.97     23.37 o
  -7   4  23        1.84       -0.94     14.99 o
  -6   4  23        2.86       -2.94     13.83 o
  -5   4  23       21.33       29.90     12.05 o
  -4   4  23        1.24       -6.64      9.28 o
  -3   4  23       12.60       28.72     10.41 o
  -2   4  23        0.81      -10.13     10.13 o
  -1   4  23        8.86       10.20     13.63 o
   0   4  23       11.78       28.60     11.47 o
   1   4  23        8.56       -8.15     10.30 o
   2   4  23        1.62       13.57     12.57 o
   3   4  23       62.15       79.82     43.91 o
  -6   5  23        0.02      -17.65     29.34 o
  -5   5  23        5.14       28.98     14.26 o
  -4   5  23        0.74       -0.13     11.05 o
  -3   5  23        1.28        7.57     10.66 o
  -2   5  23        5.06        0.68      9.56 o
  -1   5  23        0.53       -6.77     10.60 o
   0   5  23        1.87       -0.68     11.06 o
   1   5  23        2.91       12.51     14.27 o
   2   5  23        0.07      -13.30     13.30 o
   3   5  23        1.62       22.88     23.82 o
   4   5  23       11.70      -13.91     17.96 o
  -3   6  23        2.77        4.29     12.40 o
  -2   6  23        0.32       11.97     24.93 o
  -1   6  23        3.44       11.04     20.43 o
   0   6  23        0.00        6.62     18.24 o
   1   6  23        0.02       -4.30     26.09 o
  -8   0  24        0.19        1.55     23.52 o
  -7   0  24        5.12       -3.00     21.18 o
  -6   0  24        0.00        4.17     15.06 o
  -5   0  24       14.51       10.73     15.82 o
  -4   0  24        0.61      -12.93     12.93 o
  -3   0  24        0.28        5.76     13.88 o
  -2   0  24        2.09       -6.69     20.14 o
  -1   0  24       16.17        9.95     14.65 o
   0   0  24       13.45       14.55     23.91 o
   1   0  24       31.41       65.01     26.40 o
   2   0  24       17.12       19.60     24.05 o
   3   0  24       14.76       12.77     23.46 o
  -8   1  24        0.28       -3.43     14.97 o
  -7   1  24        4.43       -8.80     14.46 o
  -6   1  24        0.54        7.31     13.76 o
  -5   1  24        7.58       45.46     12.11 o
  -4   1  24        1.82       13.09     10.59 o
  -3   1  24        0.61        0.09     10.24 o
  -2   1  24        0.52       -9.91      9.91 o
  -1   1  24        8.13       17.21     10.39 o
   0   1  24        7.41       17.26     12.28 o
   1   1  24        4.48        0.75     15.62 o
   2   1  24        8.12       23.50     17.70 o
   3   1  24       11.26        4.67     23.15 o
  -8   2  24        4.97       32.52     17.10 o
  -7   2  24        0.18      -17.74     24.68 o
  -6   2  24        1.37       -8.15     13.34 o
  -5   2  24        5.14       11.54     10.01 o
  -4   2  24        6.18       13.10     15.84 o
  -3   2  24        0.19        6.07     10.39 o
  -2   2  24        0.07        3.55     10.04 o
  -1   2  24        0.35       -8.93      8.93 o
   0   2  24        0.52      -12.56     18.53 o
   1   2  24       12.07       15.56     12.58 o
   2   2  24        1.19       39.87     18.23 o
   3   2  24        1.40       17.13     27.39 o
  -7   3  24        7.01      -14.33     14.33 o
  -6   3  24        2.92       34.74     27.44 o
  -5   3  24        0.48        5.42     10.71 o
  -4   3  24        0.98        7.11      9.70 o
  -3   3  24       14.97       40.41     11.06 o
  -2   3  24       12.21       18.48     10.32 o
  -1   3  24        8.46       14.86     11.58 o
   0   3  24        4.91        3.91     11.85 o
   1   3  24        0.01       22.22     12.45 o
   2   3  24        0.93       32.66     19.20 o
   3   3  24        3.69        2.38     27.48 o
  -6   4  24        0.94       32.33     16.58 o
  -5   4  24        0.24       -9.15     11.95 o
  -4   4  24        0.18       -7.78     10.83 o
  -3   4  24        0.60       -1.09      9.59 o
  -2   4  24       10.30       28.11     13.27 o
  -1   4  24        1.11       -4.89      9.15 o
   0   4  24        0.24       13.27     11.87 o
   1   4  24        2.33        6.26     19.70 o
   2   4  24        4.94       -6.80     14.54 o
   3   4  24        0.02      -13.76     17.84 o
  -4   5  24        0.03        3.82     18.95 o
  -3   5  24        0.02       20.68     12.89 o
  -2   5  24        1.69       -0.48     10.87 o
  -1   5  24        5.35       24.30     12.84 o
   0   5  24        0.02       18.80     13.63 o
   1   5  24        0.84       -2.53     14.29 o
   2   5  24        0.77        9.88     16.20 o
  -7   1  25        0.19      -12.55     14.12 o
  -6   1  25       14.52       10.07     21.41 o
  -5   1  25        8.58       15.58     14.86 o
  -4   1  25        0.56       15.82     11.47 o
  -3   1  25       14.62       15.70     11.37 o
  -2   1  25        0.55       12.26     10.34 o
  -1   1  25        2.93        6.39     10.24 o
   0   1  25        3.91       11.44     13.17 o
   1   1  25        3.90       -2.53     17.50 o
   2   1  25        1.06        6.18     18.32 o
  -6   2  25        1.39       21.11     23.85 o
  -5   2  25        0.74       16.22     12.55 o
  -4   2  25        2.20       31.08     12.01 o
  -3   2  25        4.52       16.18     11.15 o
  -2   2  25        8.11       12.48     10.65 o
  -1   2  25        1.17        2.20     10.63 o
   0   2  25        2.79       -2.65     12.71 o
   1   2  25        0.01        5.03     12.81 o
   2   2  25        0.47       18.15     28.01 o
  -6   3  25        0.03       32.27     16.48 o
  -5   3  25        1.93       -3.87     12.68 o
  -4   3  25        0.18       -3.18     19.53 o
  -3   3  25        0.01       -1.25     10.50 o
  -2   3  25        5.90       19.48     10.26 o
  -1   3  25        0.06        5.67     10.84 o
   0   3  25        6.56       15.15     13.06 o
   1   3  25        0.23       -3.79     18.49 o
   2   3  25        0.25      -13.30     13.30 o
  -4   4  25        3.54       13.94     13.72 o
  -3   4  25        1.78        6.46     19.11 o
  -2   4  25        7.42        3.61     11.01 o
  -1   4  25       10.91        7.64     10.64 o
   0   4  25        0.00      -16.77     16.77 o
   1   4  25        2.00      -16.61     26.17 o
   2   4  25        2.63      -18.87     31.53 o
  -6   0  26       27.68       34.04     25.81 o
  -5   0  26        0.82       17.93     23.12 o
  -4   0  26       32.11       40.34     23.83 o
  -3   0  26        0.38      -17.68     17.68 o
  -2   0  26       19.20       23.86     16.51 o
  -1   0  26        4.88        3.83     15.70 o
   0   0  26        0.34        8.48     15.32 o
   1   0  26       18.46       -9.55     26.09 o
  -5   1  26       11.57       36.28     17.05 o
  -4   1  26        0.18       16.70     15.40 o
  -3   1  26        1.56       11.04     11.57 o
  -2   1  26        0.13        2.01     11.12 o
  -1   1  26        8.43       30.91     12.05 o
   0   1  26        0.19       -3.17     11.91 o
   1   1  26        2.95        7.41     13.19 o
   2   1  26        0.03       15.98     28.93 o
  -5   2  26        0.44        5.48     15.66 o
  -4   2  26       10.74       11.23     19.82 o
  -3   2  26        3.79       -6.75     12.32 o
  -2   2  26       35.38       48.62     15.16 o
  -1   2  26        1.15        4.88     11.28 o
   0   2  26        1.25      -12.88     12.88 o
   1   2  26        3.92       26.36     14.84 o
   2   2  26        6.40       -4.56     16.59 o
  -4   3  26        0.73        7.61     19.74 o
  -3   3  26        6.57        4.90     12.63 o
  -2   3  26        0.76       -2.25     10.63 o
  -1   3  26        7.86       26.26     12.29 o
   0   3  26       13.43       -0.41     13.06 o
   1   3  26        0.45      -15.15     15.24 o
   2   3  26        2.01       -0.71     19.48 o
  -3   1  27        0.10      -15.10     15.10 o
  -2   1  27        7.95      -13.64     13.64 o
  -1   1  27        2.15       12.94     11.87 o
   0   1  27        3.66       13.09     12.67 o
   1   1  27        1.48       -4.08     14.01 o
  -2   2  27        4.68       12.04     14.28 o
  -1   2  27        0.69       -3.73     20.73 o
   0   2  27        0.03       14.17     12.04 o
 
